# Supplementary material for: CO2 subsurface mineral storage by its co-injection with recirculating water
Source: Nature. 2026 Mar 25;651(8107):954–8. doi: 10.1038/s41586-026-10130-5 (PMC13017520; doi:10.1038/s41586-026-10130-5)
Supplement: Supplementary file 3 — Source Data Fig. 2 [file 41586_2026_10130_MOESM3_ESM.xlsx]

## Sheet: Fig 2a
Date	pH
2023-03-29 16:36:29	7.86364
2023-04-01 03:26:21	7.84659
2023-04-02 18:57:26	7.74432
2023-04-03 14:56:19	7.625
2023-04-05 16:08:26	7.55682
2023-04-08 03:05:00	7.50568
2023-04-09 18:12:40	7.52273
2023-04-12 04:52:31	7.55682
2023-04-15 11:27:55	7.48864
2023-04-18 18:00:00	7.4375
2023-04-22 20:07:34	7.38636
2023-04-27 07:39:21	7.45455
2023-04-30 13:51:44	7.50568
2023-05-03 00:41:36	7.48864
2023-05-07 12:20:00	7.52273
2023-05-09 22:59:57	7.55682
2023-05-12 00:01:52	7.53977
2023-05-15 16:11:42	7.53977
2023-05-17 07:09:15	7.60795
2023-05-20 03:53:34	7.55682
2023-05-22 19:41:00	7.72
2023-05-23 20:00:23	7.57386
2023-05-25 01:26:49	7.55682
2023-05-27 02:45:36	7.45455
2023-05-27 22:31:00	7.40341
2023-05-29 14:19:06	7.21591
2023-05-30 19:52:01	7.16477
2023-05-31 15:47:48	7.0625
2023-06-01 21:18:00	7.07
2023-06-05 20:39:00	7.01
2023-06-07 22:00:00	6.97
2023-06-11 22:01:00	6.83
2023-06-15 21:03:00	6.62
2023-06-19 20:51:00	6.4
2023-06-21 23:17:00	6.36
2023-06-24 21:54:00	6.28
2023-06-27 23:35:00	6.21
2023-07-01 21:20:00	6.15
2023-07-05 21:00:00	6.07
2023-07-07 21:20:00	6
2023-07-14 22:15:00	5.87
2023-07-18 22:00:00	5.83
2023-07-22 21:35:00	5.81
2023-07-26 22:10:00	5.8
2023-07-30 21:30:00	5.76
2023-08-03 22:00:00	5.81
2023-08-07 22:20:00	5.77
2023-08-11 22:30:00	5.78
2023-08-15	5.79
2023-08-19	5.79
2023-08-23	5.8
2023-08-31	5.84
2023-09-08 21:00:00	5.85
2023-10-02 21:17:00	5.94
2023-10-10 20:30:00	5.99
2023-10-22	6.01
2023-10-30	6.09
2023-11-03	6.1
2023-11-07	6.16
2023-11-13	6.1
2023-11-17	6.12
2023-11-21	6.09
2023-11-25	6.13
2023-11-29	6.07
2023-12-03	6.07
2023-12-07	6.06
2023-12-11	6.07
2023-12-15	6.06
2023-12-19	6.08
2023-12-23	6.1
2023-12-27	6.09
2023-12-31	6.1
2024-01-07	6.1
2024-01-14	6.13
2024-01-21	6.09
2024-01-28	6.11
2024-02-04	6.08
2024-02-11	6.05
2024-02-18	6.13
2024-02-25	6.16
2024-03-03	6.18
2024-03-10	6.2
2024-03-17	6.26
2024-03-24	6.19
2024-03-31	6.31
2024-04-07	6.37
2024-04-14	6.3
2024-04-21	6.4

## Sheet: Fig2b
Date	DIC calculated from measured fluid compostion:alklinity and pH using phreeqc
2023-05-22 19:41:00	0.31275
2023-06-01 21:18:00	0.71087
2023-06-05 20:39:00	0.89104
2023-06-07 22:00:00	0.94731
2023-06-11 22:01:00	1.3882
2023-06-15 21:03:00	2.0605
2023-06-19 20:51:00	3.1862
2023-06-21 23:17:00	3.9991
2023-06-24 21:54:00	5.9648
2023-06-27 23:35:00	7.3564
2023-07-01 21:20:00	10.151
2023-07-05 21:00:00	13.057
2023-07-07 21:20:00	15.54
2023-07-14 22:15:00	22.702
2023-07-18 22:00:00	26.705
2023-07-22 21:35:00	29.49
2023-07-26 22:10:00	30.574
2023-07-30 21:30:00	33.789
2023-08-03 22:00:00	30.96
2023-08-07 22:20:00	31.353
2023-08-11 22:30:00	31.418
2023-08-15	29.626
2023-08-19	28.229
2023-08-23	27.397
2023-08-31	24.341
2023-09-08 21:00:00	22.239
2023-10-02 21:17:00	20.759
2023-10-10 20:30:00	15.387
2023-10-22	14.099
2023-10-30	12.354
2023-11-03	11.942
2023-11-07	10.858
2023-11-13	11.144
2023-11-17	10.62
2023-11-21	10.766
2023-11-25	10.043
2023-11-29	10.523
2023-12-03	10.381
2023-12-07	10.283
2023-12-11	9.876
2023-12-15	9.8967
2023-12-19	9.5198
2023-12-23	9.1634
2023-12-27	9.0932
2023-12-31	8.9825
2024-01-07	8.5941
2024-01-14	7.9045
2024-01-21	8.0677
2024-01-28	7.786
2024-02-04	7.834
2024-02-11	7.9655
2024-02-18	6.8937
2024-02-25	6.6078
2024-03-03	6.3957
2024-03-10	4.7616
2024-03-17	5.9666
2024-03-24	5.7844
2024-03-31	5.6871
2024-04-07	5.6429
2024-04-14	5.3314
2024-04-21	5.2106
