# Supplementary material for: CO2 subsurface mineral storage by its co-injection with recirculating water
Source: Nature. 2026 Mar 25;651(8107):954–8. doi: 10.1038/s41586-026-10130-5 (PMC13017520; doi:10.1038/s41586-026-10130-5)
Supplement: Supplementary file 4 — Source Data Fig. 3 [file 41586_2026_10130_MOESM4_ESM.xlsx]

## Sheet: Fig 3a
Date	From NaF		From measured DIC
2023-05-31 19:41:00	0.0001		0.00031275
2023-06-01 21:18:00	2.1459e-07		0.00071087
2023-06-05 20:39:00	1.01078e-06		0.000890204
2023-06-07 22:00:00	1.81038e-05		0.000954274
2023-06-11 22:01:00	0.000299981		0.00139284
2023-06-15 21:03:00	0.00171398		0.00206534
2023-06-19 20:51:00	0.00484839		0.0031888
2023-06-21 23:17:00	0.00727418		0.00403186
2023-06-24 21:54:00	0.0111582		0.00594195
2023-06-27 23:35:00	0.0155942		0.00738448
2023-07-01 21:20:00	0.0214695		0.0101391
2023-07-05 21:00:00	0.0273718		0.0130623
2023-07-07 21:20:00	0.0303004		0.0154999
2023-07-14 22:15:00	0.0398614		0.0226434
2023-07-18 22:00:00	0.044778		0.0265929
2023-07-22 21:35:00	0.0487174		0.0293344
2023-07-26 22:10:00	0.0508974		0.0304476
2023-07-30 21:30:00	0.0510382		0.0334391
2023-08-03 22:00:00	0.049454		0.0306981
2023-08-07 22:20:00	0.0471257		0.0309044
2023-08-11 22:30:00	0.0444933		0.0307822
2023-08-15	0.0423721		0.0289686
2023-08-19	0.0396478		0.0273807
2023-08-23	0.0370008		0.0263003
2023-08-31	0.0318462		0.0228274
2023-09-08 21:00:00	0.0263894		0.0201342
2023-10-02 21:17:00	0.0231264		0.0182443
2023-10-10 20:30:00	0.0193995		0.0124516
2023-10-22	0.0159149		0.0106147
2023-10-30	0.0144259		0.00864907
2023-11-03	0.0140899		0.00810866
2023-11-07	0.0139632		0.00703356
2023-11-13	0.0140376		0.00719847
2023-11-17	0.0140358		0.00672296
2023-11-21	0.0140146		0.00683087
2023-11-25	0.0140251		0.00622229
2023-11-29	0.0141076		0.00668831
2023-12-03	0.0139624		0.00663613
2023-12-07	0.0137444		0.00659964
2023-12-11	0.0134257		0.00629891
2023-12-15	0.013111		0.00637148
2023-12-19	0.0127983		0.00609391
2023-12-23	0.0125616		0.00582953
2023-12-27	0.0123674		0.00582616
2023-12-31	0.0121254		0.00578718
2024-01-07	0.011663		0.00551397
2024-01-14	0.0115572		0.00494876
2024-01-21	0.0115625		0.00516923
2024-01-28	0.0115541		0.00497221
2024-02-04	0.0115519		0.00507321
2024-02-11	0.0114394		0.00523002
2024-02-18	0.0113049		0.00424738
2024-02-25	0.011136		0.0039889
2024-03-03	0.0109929		0.00378509
2024-03-10	0.0108993		0.00227851
2024-03-17	0.0108413		0.0034306																														0.018	0.008	0.555556
2024-03-24	0.0108576		0.00331772																														0.017	0.0053	0.688235
2024-03-31	0.0108325		0.0032632																														0.01	0.00295	0.705
2024-04-07	0.0106468		0.00326236																																#DIV/0!
2024-04-14	0.0102989		0.00301641																														0.014	0.0068	0.514286
2024-04-21	0.00994655		0.00295187																														0.013	0.0038	0.707692

## Sheet: Fig 3b
Date	From measured DIC		Date	From SF6	Date	From SF6
2023-05-31 19:41:00	0.00031275		2023-05-31 19:41:00	0	2023-06-15 21:03:00	0	0
2023-06-01 21:18:00	0.00071087		2023-06-03 19:41:00	0	2023-06-23 23:00:00	0.00323315	0.000234116
2023-06-05 20:39:00	0.000890204		2023-06-06 19:41:00	1.85276e-05	2023-06-24 21:54:00	0.00476823	0.000345274
2023-06-07 22:00:00	0.000954274		2023-06-09 19:41:00	0.000159651	2023-06-26 01:20:00	0.0072777	0.000526988
2023-06-11 22:01:00	0.00139284		2023-06-12 19:41:00	0.00103211	2023-06-28 21:03:00	0.0108383	0.000784818
2023-06-15 21:03:00	0.00206534		2023-06-15 19:41:00	0.00413383	2023-06-30 21:20:00	0.0135444	0.000980766
2023-06-19 20:51:00	0.0031888		2023-06-18 19:41:00	0.00645084	2023-07-02 21:40:00	0.0154436	0.00111829
2023-06-21 23:17:00	0.00403186		2023-06-21 19:41:00	0.0071074	2023-07-04 21:00:00	0.0248142	0.00179683
2023-06-24 21:54:00	0.00594195		2023-06-24 19:41:00	0.0199561	2023-07-06 21:40:00	0.0262437	0.00190034
2023-06-27 23:35:00	0.00738448		2023-06-27 19:41:00	0.0367341	2023-07-08 21:40:00	0.0339612	0.00245918
2023-07-01 21:20:00	0.0101391		2023-06-30 19:41:00	0.0332274	2023-07-12 22:35:00	0.0388779	0.0028152
2023-07-05 21:00:00	0.0130623		2023-07-03 19:41:00	0.0379366	2023-07-16 21:50:00	0.0535228	0.00387565
2023-07-07 21:20:00	0.0154999		2023-07-06 19:41:00	0.0413166	2023-07-20 23:05:00	0.0441338	0.00319578
2023-07-14 22:15:00	0.0226434		2023-07-09 19:41:00	0.0423663	2023-08-01 22:35:00	0.0361425	0.00261713
2023-07-18 22:00:00	0.0265929		2023-07-12 19:41:00	0.0401119	2023-08-05 21:20:00	0.0298361	0.00216047
2023-07-22 21:35:00	0.0293344		2023-07-15 19:41:00	0.031093	2023-08-09 22:30:00	0.0427054	0.00309236
2023-07-26 22:10:00	0.0304476		2023-07-18 19:41:00	0.0323837	2023-08-13 21:30:00	0.0355233	0.00257229
2023-07-30 21:30:00	0.0334391		2023-07-21 19:41:00	0.0378296	2023-11-13 21:15:00	0.0178873	0.00129524
2023-08-03 22:00:00	0.0306981		2023-07-24 19:41:00	0.0416365	2023-11-17 21:20:00	0.0276297	0.00200071
2023-08-07 22:20:00	0.0309044		2023-07-27 19:41:00	0.035289	2023-11-21 20:40:00	0.0147747	0.00106986
2023-08-11 22:30:00	0.0307822		2023-07-30 19:41:00	0.0335601	2023-11-25 20:45:00	0.0150711	0.00109132
2023-08-15	0.0289686		2023-08-02 19:41:00	0.0341576	2023-11-29 20:45:00	0.0165557	0.00119882
2023-08-19	0.0273807		2023-08-05 19:41:00	0.0348283	2023-12-03 20:20:00	0.0218062	0.00157901
2023-08-23	0.0263003		2023-08-08 19:41:00	0.035301	2023-12-07 20:45:00	0.0177115	0.00128251
2023-08-31	0.0228274		2023-08-11 19:41:00	0.0296721	2023-12-15 21:00:00	0.0138756	0.00100475
2023-09-08 21:00:00	0.0201342		2023-08-14 19:41:00	0.0307532	2023-12-19 20:45:00	0.0149289	0.00108102
2023-10-02 21:17:00	0.0182443		2023-08-17 19:41:00	0.0318585	2023-12-23 20:50:00	0.0173643	0.00125737
2023-10-10 20:30:00	0.0124516		2023-08-20 19:41:00	0.0286105	2023-12-27 21:00:00	0.0186443	0.00135006
2023-10-22	0.0106147		2023-08-23 19:41:00	0.0295938	2024-02-11	0.0178911	0.00129552
2023-10-30	0.00864907		2023-08-26 19:41:00	0.0243587	2024-02-18	0.0169693	0.00122877
2023-11-03	0.00810866		2023-08-29 19:41:00	0.0301006	2024-02-25	0.0170595	0.0012353
2023-11-07	0.00703356		2023-09-01 19:41:00	0.0316148	2024-03-03	0.0135141	0.000978571
2023-11-13	0.00719847		2023-10-02 19:41:00	0.0418613	2024-03-10	0.0130233	0.000943034
2023-11-17	0.00672296		2023-10-05 19:41:00	0.0362115	2024-03-24	0.0159749	0.00115676
2023-11-21	0.00683087		2023-10-08 19:41:00	0.0259164	2024-03-31	0.0142422	0.0010313
2023-11-25	0.00622229		2023-10-11 19:41:00	0.0331268	2024-04-07	0.00796285	0.0005766
2023-11-29	0.00668831		2023-10-14 19:41:00	0.0286626	2024-04-14	0.00729866	0.000528505
2023-12-03	0.00663613		2023-10-17 19:41:00	0.0248451	2024-04-21	0.0101036	0.000731615
2023-12-07	0.00659964		2023-10-20 19:41:00	0.0320099
2023-12-11	0.00629891		2023-10-23 19:41:00	0.0217643
2023-12-15	0.00637148		2023-10-26 19:41:00	0.0249984
2023-12-19	0.00609391		2023-10-29 19:41:00	0.0196351
2023-12-23	0.00582953		2023-11-01 19:41:00	0.0141509
2023-12-27	0.00582616		2023-11-04 19:41:00	0.0157754
2023-12-31	0.00578718		2023-11-07 19:41:00	0.0183462
2024-01-07	0.00551397
2024-01-14	0.00494876
2024-01-21	0.00516923
2024-01-28	0.00497221
2024-02-04	0.00507321
2024-02-11	0.00523002
2024-02-18	0.00424738
2024-02-25	0.0039889
2024-03-03	0.00378509
2024-03-10	0.00227851
2024-03-17	0.0034306																														0.018	0.008	0.555556
2024-03-24	0.00331772																														0.017	0.0053	0.688235
2024-03-31	0.0032632																														0.01	0.00295	0.705
2024-04-07	0.00326236																																#DIV/0!
2024-04-14	0.00301641																														0.014	0.0068	0.514286
2024-04-21	0.00295187																														0.013	0.0038	0.707692
