# Supplementary material for: CO2 subsurface mineral storage by its co-injection with recirculating water
Source: Nature. 2026 Mar 25;651(8107):954–8. doi: 10.1038/s41586-026-10130-5 (PMC13017520; doi:10.1038/s41586-026-10130-5)
Supplement: Supplementary file 5 — Source Data Extended Data Fig. 2 [file 41586_2026_10130_MOESM5_ESM.xlsx]

## Sheet: Estended Data Fig 2a
This file contains measures solution concentrations used for creating Extended Data Fig 2
Sample Info					Values in mmol/kg
Date	Solution ID	Na			Na
		[ppm]			mmol/kg
2023-05-20 21:04:00	10	622.928			27.0838
2024-05-22	11
2023-05-23 20:23:00	12	628.11			27.3091
2023-05-24 22:34:00	14	633.173			27.5293
2023-05-26 19:48:00	16	653.981			28.4339
2023-05-29 23:20:00	18	634.015			27.5659
2023-06-01 21:18:00	20	644.637			28.0277
2023-06-03 21:10:00	22	630.111			27.3962
2023-06-05 20:39:00	24	639.138			27.7886
2023-06-10 02:07:00	28	637.761			27.7287
2023-06-11 22:01:00	30	638.633			27.7666
2023-06-13 21:51:00	32	637.473			27.7162
2023-06-15 21:03:00	34	645.093			28.0475
2023-06-17 21:50:00	36	641.348			27.8847
2023-06-19 20:51:00	38	639.941			27.8235
2023-06-21 23:17:00	40	642.636			27.9407
2023-06-22 23:54:00	42	639.425			27.8011
2023-06-24 21:54:00	44	645.866			28.0811
2023-06-27 23:35:00	46	643.24			27.967
2023-06-29 21:20:00	48	647.729			28.1621
2023-07-01 21:20:00	50	649.353			28.2328
2023-07-03 21:40:00	52	658.162			28.6157
2023-07-05 21:00:00	54	655.546			28.502
2023-07-07 21:20:00	56	670.736			29.1624
2023-07-08 21:40:00	57
2023-07-10 22:00:00	58	660.629			28.723
2023-07-12 22:35:00	59
2023-07-14 22:15:00	60	661.303			28.7523
2023-07-16 21:50:00	61
2023-07-18 22:00:00	62	688.713			29.9441
2023-07-20 23:05:00	63
2023-07-22 21:35:00	64	688.119			29.9182
2023-07-24 22:15:00	65
2023-07-26 22:10:00	66	692.055			30.0894
2023-07-28 22:10:00	67
2023-07-30 21:30:00	68	696.238			30.2712
2023-08-01 22:35:00	69
2023-08-03 22:00:00	70	700.308			30.4482
2023-08-05 21:20:00	71
2023-08-07 22:20:00	72	699.098			30.3956
2023-08-09 22:30:00	73
2023-08-11 22:30:00	74	702.286			30.5342
2023-08-13 20:00:00	75
2023-08-15	76	702.019			30.5226
2023-08-17	77
2023-08-19	78	695.674			30.2467
2023-08-21	79
2023-08-23	80	695.489			30.2387
2023-08-25	81
2023-08-29	83
2023-08-31	84	692.547
2023-09-02	85
2023-09-04	86	693.609			30.1569
2023-09-06	87	690.788			30.0343
2023-09-08	88	685.689			29.8125
2023-09-10	89	680.142			29.5714
2023-10-02	90	691.206			30.0524
2023-10-04	91	650.503			28.2828
2023-10-06	92	642.574			27.938
2023-10-08	93	635.556			27.6329
2023-10-10	94	642.697			27.9434
2023-10-12	95	644.596			28.0259
2023-10-14	96	660.133			28.7014
2023-10-16	97	652.963			28.3897
2023-10-18	98	653.457			28.4112
2023-10-20	99
2023-10-22	100	676.752			29.424
2023-10-24	101	681.051			29.6109
2023-10-26	102	677.74			29.4669
2023-10-28	103	682.47			29.6726
2023-10-30	104	666.407			28.9742
2023-11-01	105	665.083			28.9166
2023-11-03	106	666.271			28.9683
2023-11-05	107	664.431			28.8883
2023-11-07	108	667.269			29.0117
2023-11-09	109	681.03			29.61
2023-11-13	110	671.51			29.1961
2023-11-17	111	677.36			29.4504
2023-11-21	112	670.199			29.1391
2023-11-25	113	679.107			29.5264
2023-11-29	114	679.848			29.5586
2023-12-03	115	679.117			29.5268
2023-12-07	116	670.275			29.1424
2023-12-11	117	663.058			28.8286
2023-12-15	118	672.574			29.2423
2023-12-19	119	668.566			29.0681
2023-12-23	120	663.951			28.8674
2023-12-27	121	663.01			28.8265
2023-12-31	122	672.517			29.2399
2024-01-07	123	669.38			29.1035
2024-01-14	124	780.2			33.9217
2024-01-21	125	691.82			30.0791
2024-01-28	126	667.62			29.027
2024-02-04	127	673.2			29.2696
2024-02-11	128	681.49			29.63
2024-02-18	129	691.97			30.0857
2024-02-25	130	674.76			29.3374
2024-03-03	131	714.63			31.0709
2024-03-10	132	671.04			29.1757
2024-03-17	133	662.73			28.8143
2024-03-24	134	654.2			28.4435
2024-03-31	135	642.26			27.9243
2024-04-07	136	656.91			28.5613
2024-04-14	137	655.55			28.5022
2024-04-21	138	644.53			28.023
		Na			Na
		[ppm]			mmol/kg

## Sheet: Estended Data Fig 2b
This file contains measures solution concentrations used for creating Extended Data Fig 2
Sample Info			Values in mmol/kg
Date	Solution ID	Ca	Ca
		[ppm]	mmol/kg
2023-05-20 21:04:00	10	762.136	19.0154
2024-05-22	11
2023-05-23 20:23:00	12	773.577	19.3008
2023-05-24 22:34:00	14	779.975	19.4605
2023-05-26 19:48:00	16	799.358	19.9441
2023-05-29 23:20:00	18	781.629	19.5017
2023-06-01 21:18:00	20	797.623	19.9008
2023-06-03 21:10:00	22	771.963	19.2606
2023-06-05 20:39:00	24	791.116	19.7384
2023-06-10 02:07:00	28	788.589	19.6754
2023-06-11 22:01:00	30	798.275	19.917
2023-06-13 21:51:00	32	792.349	19.7692
2023-06-15 21:03:00	34	810.699	20.227
2023-06-17 21:50:00	36	802.717	20.0279
2023-06-19 20:51:00	38	805.786	20.1044
2023-06-21 23:17:00	40	815.533	20.3476
2023-06-22 23:54:00	42	819.032	20.4349
2023-06-24 21:54:00	44	837.954	20.907
2023-06-27 23:35:00	46	833.993	20.8082
2023-06-29 21:20:00	48	850.298	21.215
2023-07-01 21:20:00	50	855.613	21.3476
2023-07-03 21:40:00	52	874.084	21.8085
2023-07-05 21:00:00	54	883.129	22.0341
2023-07-07 21:20:00	56	901.389	22.4897
2023-07-08 21:40:00	57
2023-07-10 22:00:00	58	903.334	22.5383
2023-07-12 22:35:00	59
2023-07-14 22:15:00	60	901.77	22.4992
2023-07-16 21:50:00	61
2023-07-18 22:00:00	62	924.815	23.0742
2023-07-20 23:05:00	63
2023-07-22 21:35:00	64	926.646	23.1199
2023-07-24 22:15:00	65
2023-07-26 22:10:00	66	946.232	23.6086
2023-07-28 22:10:00	67
2023-07-30 21:30:00	68	938.887	23.4253
2023-08-01 22:35:00	69
2023-08-03 22:00:00	70	955.984	23.8519
2023-08-05 21:20:00	71
2023-08-07 22:20:00	72	947.253	23.6341
2023-08-09 22:30:00	73
2023-08-11 22:30:00	74	949.165	23.6818
2023-08-13 20:00:00	75
2023-08-15	76	947.385	23.6373
2023-08-17	77
2023-08-19	78	930.369	23.2128
2023-08-21	79
2023-08-23	80	938.422	23.4137
2023-08-25	81
2023-08-29	83
2023-08-31	84	916.024
2023-09-02	85
2023-09-04	86	934.878	23.3253
2023-09-06	87	928.013	23.154
2023-09-08	88	922.154	23.0078
2023-09-10	89	910.589	22.7193
2023-10-02	90	938.918	23.4261
2023-10-04	91	848.655	21.174
2023-10-06	92	824.203	20.5639
2023-10-08	93	817.549	20.3979
2023-10-10	94	831.929	20.7567
2023-10-12	95	830.675	20.7254
2023-10-14	96	847.133	21.136
2023-10-16	97	844.423	21.0684
2023-10-18	98	845.878	21.1048
2023-10-20	99
2023-10-22	100	835.417	20.8437
2023-10-24	101	847.415	21.1431
2023-10-26	102	836.055	20.8596
2023-10-28	103	848.791	21.1774
2023-10-30	104	817.269	20.3909
2023-11-01	105	821.315	20.4919
2023-11-03	106	816.641	20.3753
2023-11-05	107	821.093	20.4863
2023-11-07	108	821.77	20.5033
2023-11-09	109	845.736	21.1012
2023-11-13	110	858.621	21.4227
2023-11-17	111	864.548	21.5705
2023-11-21	112	853.088	21.2846
2023-11-25	113	867.391	21.6415
2023-11-29	114	866.319	21.6147
2023-12-03	115	862.566	21.5211
2023-12-07	116	851.91	21.2552
2023-12-11	117	843.389	21.0426
2023-12-15	118	856.352	21.3661
2023-12-19	119	848.147	21.1614
2023-12-23	120	837.827	20.9039
2023-12-27	121	842.48	21.02
2023-12-31	122	853.767	21.3016
2024-01-07	123	854.55	21.3211
2024-01-14	124	1011.22	25.23
2024-01-21	125	889.2	22.1856
2024-01-28	126	855.61	21.3476
2024-02-04	127	859.61	21.4474
2024-02-11	128	871.24	21.7375
2024-02-18	129	887.78	22.1502
2024-02-25	130	859.25	21.4384
2024-03-03	131	912.36	22.7635
2024-03-10	132	850.42	21.2181
2024-03-17	133	875.89	21.8535
2024-03-24	134	871.83	21.7522
2024-03-31	135	850.99	21.2323
2024-04-07	136	869.43	21.6924
2024-04-14	137	865.13	21.5851
2024-04-21	138	852.83	21.2782
		Ca	Ca
		[ppm]	mmol/kg

## Sheet: Estended Data Fig 2c
This file contains measures solution concentrations used for creating Extended Data Fig 2
Sample Info
Date	Solution ID	Si	Si
		[ppm]	mmol/kg
2023-05-20 21:04:00	10	15.3544	0.54837
2024-05-22	11
2023-05-23 20:23:00	12	15.546	0.555215
2023-05-24 22:34:00	14	15.6469	0.558818
2023-05-26 19:48:00	16	17.5233	0.625833
2023-05-29 23:20:00	18	16.4035	0.58584
2023-06-01 21:18:00	20	17.1299	0.611782
2023-06-03 21:10:00	22	17.2207	0.615024
2023-06-05 20:39:00	24	18.0883	0.64601
2023-06-10 02:07:00	28	18.5322	0.661863
2023-06-11 22:01:00	30	18.3909	0.656819
2023-06-13 21:51:00	32	19.6116	0.700414
2023-06-15 21:03:00	34	19.995	0.714106
2023-06-17 21:50:00	36	20.1967	0.721311
2023-06-19 20:51:00	38	21.2055	0.757341
2023-06-21 23:17:00	40	22.0631	0.787966
2023-06-22 23:54:00	42	22.3153	0.796974
2023-06-24 21:54:00	44	23.5763	0.84201
2023-06-27 23:35:00	46	25.029	0.893893
2023-06-29 21:20:00	48	26.0681	0.931003
2023-07-01 21:20:00	50	27.2888	0.974599
2023-07-03 21:40:00	52	27.1778	0.970636
2023-07-05 21:00:00	54	28.4388	1.01567
2023-07-07 21:20:00	56	28.4691	1.01675
2023-07-08 21:40:00	57
2023-07-10 22:00:00	58	29.8108	1.06467
2023-07-12 22:35:00	59
2023-07-14 22:15:00	60	31.7478	1.13385
2023-07-16 21:50:00	61
2023-07-18 22:00:00	62	32.4021	1.15722
2023-07-20 23:05:00	63
2023-07-22 21:35:00	64	32.8366	1.17273
2023-07-24 22:15:00	65
2023-07-26 22:10:00	66	33.1801	1.185
2023-07-28 22:10:00	67
2023-07-30 21:30:00	68	33.2508	1.18753
2023-08-01 22:35:00	69
2023-08-03 22:00:00	70	34.0793	1.21712
2023-08-05 21:20:00	71
2023-08-07 22:20:00	72	33.8772	1.2099
2023-08-09 22:30:00	73
2023-08-11 22:30:00	74	34.3521	1.22686
2023-08-13 20:00:00	75
2023-08-15	76	33.8873	1.21026
2023-08-17	77
2023-08-19	78	33.9985	1.21423
2023-08-21	79
2023-08-23	80	34.1197	1.21856
2023-08-25	81
2023-08-29	83
2023-08-31	84	34.15	1.21964
2023-09-02	85
2023-09-04	86	33.0184	1.17923
2023-09-06	87
2023-09-08	88	33.6348	1.20124
2023-09-10	89
2023-10-02	90	31.2301	1.11536
2023-10-04	91
2023-10-06	92	30.5532	1.09118
2023-10-08	93
2023-10-10	94	31.6241	1.12943
2023-10-12	95
2023-10-14	96	32.3213	1.15433
2023-10-16	97
2023-10-18	98	32.0081	1.14315
2023-10-20	99
2023-10-22	100	32.7637	1.17013
2023-10-24	101
2023-10-26	102	33.0469	1.18025
2023-10-28	103
2023-10-30	104	32.6855	1.16734
2023-11-01	105
2023-11-03	106	32.3633	1.15583
2023-11-05	107
2023-11-07	108	32.4805	1.16002
2023-11-09	109
2023-11-13	110	32.4609	1.15932
2023-11-17	111	32.8027	1.17153
2023-11-21	112	32.1582	1.14851
2023-11-25	113	32.8027	1.17153
2023-11-29	114	32.0117	1.14328
2023-12-03	115	29.2969	1.04632
2023-12-07	116	31.8652	1.13804
2023-12-11	117	30.1562	1.07701
2023-12-15	118	31.1719	1.11328
2023-12-19	119	30.498	1.08922
2023-12-23	120	29.873	1.06689
2023-12-27	121	30.0879	1.07457
2023-12-31	122	31.2695	1.11677
2024-01-07	123	32.86	1.17357
2024-01-14	124	32.29	1.15321
2024-01-21	125	32.44	1.15857
2024-01-28	126	32.12	1.14714
2024-02-04	127	31.91	1.13964
2024-02-11	128	32.02	1.14357
2024-02-18	129	31.89	1.13893
2024-02-25	130	31.9	1.13929
2024-03-03	131	32.24	1.15143
2024-03-10	132	31.48	1.12429
2024-03-17	133	31.02	1.10786
2024-03-24	134	30.91	1.10393
2024-03-31	135	31.71	1.1325
2024-04-07	136	31.62	1.12929
2024-04-14	137	31.27	1.11679
2024-04-21	138	30.26	1.08071
		Si	Si
		[ppm]	mmol/kg

## Sheet: Estended Data Fig 2d
This file contains measures solution concentrations used for creating Extended Data Fig 2
Sample Info
Date	Mg	Mg
	[ppm]	mmol/kg
2023-05-20 21:04:00	10.2428	0.421515
2024-05-22
2023-05-23 20:23:00	10.5932	0.435936
2023-05-24 22:34:00	10.3029	0.423987
2023-05-26 19:48:00	10.7034	0.440468
2023-05-29 23:20:00	10.4931	0.431815
2023-06-01 21:18:00	10.7234	0.441292
2023-06-03 21:10:00	10.6333	0.437584
2023-06-05 20:39:00	10.9036	0.448709
2023-06-10 02:07:00	11.4243	0.470135
2023-06-11 22:01:00	10.7735	0.443353
2023-06-13 21:51:00	11.3242	0.466015
2023-06-15 21:03:00	11.8648	0.488265
2023-06-17 21:50:00	11.5344	0.474667
2023-06-19 20:51:00	12.0851	0.497329
2023-06-21 23:17:00	12.4456	0.512163
2023-06-22 23:54:00	12.9462	0.532765
2023-06-24 21:54:00	13.1765	0.542242
2023-06-27 23:35:00	14.5382	0.598279
2023-06-29 21:20:00	14.6483	0.602811
2023-07-01 21:20:00	16.1202	0.663381
2023-07-03 21:40:00	15.8999	0.654316
2023-07-05 21:00:00	17.1014	0.70376
2023-07-07 21:20:00	18.0426	0.742492
2023-07-08 21:40:00
2023-07-10 22:00:00	18.7735	0.772571
2023-07-12 22:35:00
2023-07-14 22:15:00	21.3467	0.878464
2023-07-16 21:50:00
2023-07-18 22:00:00	23.0327	0.94785
2023-07-20 23:05:00
2023-07-22 21:35:00	23.335	0.960289
2023-07-24 22:15:00
2023-07-26 22:10:00	25.2695	1.0399
2023-07-28 22:10:00
2023-07-30 21:30:00	25.1184	1.03368
2023-08-01 22:35:00
2023-08-03 22:00:00	26.6801	1.09795
2023-08-05 21:20:00
2023-08-07 22:20:00	26.398	1.08634
2023-08-09 22:30:00
2023-08-11 22:30:00	26.9219	1.1079
2023-08-13 20:00:00
2023-08-15	27.8489	1.14604
2023-08-17
2023-08-19	27.194	1.11909
2023-08-21
2023-08-23	27.9798	1.15143
2023-08-25
2023-08-29
2023-08-31	27.6474	1.13775
2023-09-02
2023-09-04	26.9723	1.10997
2023-09-06
2023-09-08	27.3552	1.12573
2023-09-10
2023-10-02	31.6776	1.3036
2023-10-04
2023-10-06	28.2821	1.16387
2023-10-08
2023-10-10	28.8564	1.18751
2023-10-12
2023-10-14	27.8489	1.14604
2023-10-16
2023-10-18	27.8489	1.14604
2023-10-20
2023-10-22	28.3044	1.16479
2023-10-24
2023-10-26	28.872	1.18815
2023-10-28
2023-10-30	28.1967	1.16036
2023-11-01
2023-11-03	28.0499	1.15432
2023-11-05
2023-11-07	28.0108	1.15271
2023-11-09
2023-11-13	27.864	1.14666
2023-11-17	28.0401	1.15391
2023-11-21	27.4529	1.12975
2023-11-25	27.8737	1.14707
2023-11-29	27.1397	1.11686
2023-12-03	25.3095	1.04154
2023-12-07	27.0516	1.11324
2023-12-11	25.8282	1.06289
2023-12-15	26.3274	1.08343
2023-12-19	26.3763	1.08545
2023-12-23	25.104	1.03309
2023-12-27	25.0942	1.03268
2023-12-31	26.4546	1.08867
2024-01-07	26.77	1.10165
2024-01-14	26.01	1.07037
2024-01-21	26.15	1.07613
2024-01-28	25.79	1.06132
2024-02-04	25.7	1.05761
2024-02-11	25.5	1.04938
2024-02-18	25.4	1.04527
2024-02-25	25.25	1.03909
2024-03-03	25.48	1.04856
2024-03-10	24.73	1.0177
2024-03-17	24.91	1.0251
2024-03-24	24.93	1.02593
2024-03-31	25.23	1.03827
2024-04-07	25.22	1.03786
2024-04-14	24.97	1.02757
2024-04-21	24.25	0.997942
	Mg	Mg
	[ppm]	mmol/kg

## Sheet: Estended Data Fig 2e
This file contains measures solution concentrations used for creating Extended Data Fig 2
Sample Info
Date	Solution ID	Fe	Fe
		[ppm]	mmol/kg
2023-05-20 21:04:00	10	0	0
2024-05-22	11
2023-05-23 20:23:00	12	0.0101626	0.000182125
2023-05-24 22:34:00	14	0.0101626	0.000182125
2023-05-26 19:48:00	16	0.0406504	0.000728502
2023-05-29 23:20:00	18	0	0
2023-06-01 21:18:00	20	0	0
2023-06-03 21:10:00	22	0	0
2023-06-05 20:39:00	24		0
2023-06-10 02:07:00	28	0	0
2023-06-11 22:01:00	30	0.0101626	0
2023-06-13 21:51:00	32	0.0101626	0.000182125
2023-06-15 21:03:00	34	0.0101626	0.000182125
2023-06-17 21:50:00	36	0.0101626	0.000182125
2023-06-19 20:51:00	38	0.0304878	0.000546376
2023-06-21 23:17:00	40	0.0406504	0.000728502
2023-06-22 23:54:00	42	0.0609756	0.00109275
2023-06-24 21:54:00	44	0.101626	0.00182125
2023-06-27 23:35:00	46	0.182927	0.00327826
2023-06-29 21:20:00	48	0.365854	0.00655652
2023-07-01 21:20:00	50	0.691057	0.0123845
2023-07-03 21:40:00	52	0.78252	0.0140237
2023-07-05 21:00:00	54	0.894309	0.016027
2023-07-07 21:20:00	56	1.0874	0.0194874
2023-07-08 21:40:00	57
2023-07-10 22:00:00	58	1.30081	0.0233121
2023-07-12 22:35:00	59
2023-07-14 22:15:00	60	1.38211	0.0247691
2023-07-16 21:50:00	61
2023-07-18 22:00:00	62	1.52989	0.0274174
2023-07-20 23:05:00	63
2023-07-22 21:35:00	64	1.42857	0.0256016
2023-07-24 22:15:00	65
2023-07-26 22:10:00	66	1.4691	0.0263279
2023-07-28 22:10:00	67
2023-07-30 21:30:00	68	1.76292	0.0315935
2023-08-01 22:35:00	69
2023-08-03 22:00:00	70	1.56028	0.0279621
2023-08-05 21:20:00	71
2023-08-07 22:20:00	72	1.67173	0.0299594
2023-08-09 22:30:00	73
2023-08-11 22:30:00	74	1.48936	0.0266911
2023-08-13 20:00:00	75
2023-08-15	76	1.37791	0.0246938
2023-08-17	77
2023-08-19	78	1.4387	0.0257832
2023-08-21	79
2023-08-23	80	1.61094	0.0288699
2023-08-25	81
2023-08-29	83
2023-08-31	84	1.64134	0.0294146
2023-09-02	85
2023-09-04	86	1.59068	0.0285068
2023-09-06	87
2023-09-08	88	1.58055	0.0283252
2023-09-10	89
2023-10-02	90	1.81358	0.0325014
2023-10-04	91
2023-10-06	92	1.75279	0.0314119
2023-10-08	93
2023-10-10	94	1.80344	0.0323198
2023-10-12	95
2023-10-14	96	1.91489	0.0343171
2023-10-16	97
2023-10-18	98	1.8541	0.0332277
2023-10-20	99
2023-10-22	100	1.91929	0.0343959
2023-10-24	101
2023-10-26	102	1.90945	0.0342195
2023-10-28	103
2023-10-30	104	1.83071	0.0328084
2023-11-01	105
2023-11-03	106	1.84055	0.0329848
2023-11-05	107
2023-11-07	108	1.75197	0.0313973
2023-11-09	109
2023-11-13	110	1.75197	0.0313973
2023-11-17	111	1.69291	0.0303389
2023-11-21	112	1.69291	0.0303389
2023-11-25	113	1.68307	0.0301626
2023-11-29	114	1.6437	0.029457
2023-12-03	115	1.53543	0.0275167
2023-12-07	116	1.53543	0.0275167
2023-12-11	117	1.47638	0.0264584
2023-12-15	118	1.53543	0.0275167
2023-12-19	119	1.49606	0.0268112
2023-12-23	120	1.50591	0.0269876
2023-12-27	121	1.54528	0.0276931
2023-12-31	122	1.59449	0.0285751
2024-01-07	123	1.59	0.0284946
2024-01-14	124	1.68	0.0301075
2024-01-21	125	1.6	0.0286738
2024-01-28	126	1.67	0.0299283
2024-02-04	127	1.66	0.0297491
2024-02-11	128	1.82	0.0326165
2024-02-18	129	1.85	0.0331541
2024-02-25	130	1.87	0.0335125
2024-03-03	131	1.97	0.0353047
2024-03-10	132	1.91	0.0342294
2024-03-17	133	2.04	0.0365591
2024-03-24	134	2.02	0.0362007
2024-03-31	135	2.11	0.0378136
2024-04-07	136	2.12	0.0379928
2024-04-14	137	2.21	0.0396057
2024-04-21	138	1.94	0.034767
		Fe	Fe
		[ppm]	mmol/kg

## Sheet: Estended Data Fig 2f
	Values of DIC
	Date	C mmol/kgw
	2023-05-20	0.3071
	2023-05-23	0.3617
	2023-05-24 22:34:00	0.40444
	2023-05-26 19:48:00	0.49718
	2023-05-29 23:20:00	0.72541
	2023-06-01 21:18:00	0.70616
	2023-06-03 21:10:00	0.91689
	2023-06-05 20:39:00	0.88553
	2023-06-07 22:00:00	1.1827
	2023-06-10 02:07:00	0.9545
	2023-06-11 22:01:00	1.5818
	2023-06-13 21:51:00	1.4551
	2023-06-15 21:03:00	2.354
	2023-06-17 21:50:00	2.21
	2023-06-19 20:51:00	3.1645
	2023-06-21 23:17:00	3.9819
	2023-06-22 23:54:00	5.5508
	2023-06-24 21:54:00	5.9375
	2023-06-27 23:35:00	7.3223
	2023-06-29 21:20:00	10.301
	2023-07-01 21:20:00	10.572
	2023-07-03 21:40:00	13.922
	2023-07-05 21:00:00	13.657
	2023-07-07 21:20:00	15.894
	2023-07-08 21:40:00	19.153
	2023-07-10 22:00:00	22.678
	2023-07-14 22:15:00	22.596
	2023-07-18 22:00:00	26.612
	2023-07-22 21:35:00	29.35
	2023-07-26 22:10:00	30.428
	2023-07-30 21:30:00	32.455
	2023-08-03 22:00:00	30.813
	2023-08-07 22:20:00	31.203
	2023-08-11 22:30:00	31.268
	2023-08-15	29.483
	2023-08-19	28.094
	2023-08-23	27.267
	2023-08-27	26.044
	2023-09-02	24.172
	2023-09-04	23.978
	2023-09-08	22.134
	2023-10-02	20.64
	2023-10-06	15.174
	2023-10-10	15.341
	2023-10-14	14.532
	2023-10-18	15.375
	2023-10-22	14.017
	2023-10-26	13.392
	2023-10-30	12.28
	2023-11-03	12.158
	2023-11-07	11.074
	2023-11-13	10.553
	2023-11-17	10.698
	2023-11-21	9.9798
	2023-11-25	10.459
	2023-11-29	10.318
	2023-12-03	10.455
	2023-12-07	9.817
	2023-12-11	9.833
	2023-12-15	9.4591
	2023-12-19	8.9797
	2023-12-22	9.0254
	2023-12-27	8.9081
	2024-01-07	8.5194
	2024-01-14	8.1052
	2024-01-21	7.9021
	2024-01-28	7.8093
	2024-02-04	8.5847
	2024-02-11	7.431
	2024-02-18	7.0743
	2024-02-25	6.277
	2024-03-03	6.2091
	2024-03-10	6.1188
	2024-03-17	5.3731
	2024-03-24	5.7477
	2024-03-31	5.1208
	2024-04-07	4.6632
	2024-04-14	4.8016
	2024-04-21	4.3065
