# Supplementary material for: CO2 subsurface mineral storage by its co-injection with recirculating water
Source: Nature. 2026 Mar 25;651(8107):954–8. doi: 10.1038/s41586-026-10130-5 (PMC13017520; doi:10.1038/s41586-026-10130-5)
Supplement: Supplementary file 6 — Source Data Extended Data Fig. 3 [file 41586_2026_10130_MOESM6_ESM.xlsx]

## Sheet: Extended Data 3a
Dat used to create Extended Data Figure 3
Date	Solution ID	si_Calcite
2023-05-20	10	0.2059
2023-05-23	12	0.3298
2023-05-24 22:34:00	14	0.3257
2023-05-26 19:48:00	16	0.2106
2023-05-29 23:20:00	18	0.2372
2023-06-01 21:18:00	20	0.0914
2023-06-03 21:10:00	22	0.1416
2023-06-05 20:39:00	24	0.1221
2023-06-07 22:00:00	26	0.1744
2023-06-10 02:07:00	28	0.0648
2023-06-11 22:01:00	30	0.1732
2023-06-13 21:51:00	32	0.0068
2023-06-15 21:03:00	34	0.1287
2023-06-17 21:50:00	36	-0.0781
2023-06-19 20:51:00	38	-0.0439
2023-06-21 23:17:00	40	-0.0091
2023-06-22 23:54:00	42	0.1077
2023-06-24 21:54:00	44	0.0605
2023-06-27 23:35:00	46	0.0492
2023-06-29 21:20:00	48	0.1283
2023-07-01 21:20:00	50	0.067
2023-07-03 21:40:00	52	0.1684
2023-07-05 21:00:00	54	0.0645
2023-07-07 21:20:00	56	0.1141
2023-07-08 21:40:00	57	0.0505
2023-07-10 22:00:00	58	0.066
2023-07-14 22:15:00	60	0.0311
2023-07-18 22:00:00	62	0.0433
2023-07-22 21:35:00	64	0.0505
2023-07-26 22:10:00	65	0.0557
2023-07-30 21:30:00	66	0.0135
2023-08-03 22:00:00	68	0.0801
2023-08-07 22:20:00	70	0.0163
2023-08-11 22:30:00	72	0.0343
2023-08-15	74	0.0254
2023-08-19	75	-0.0006
2023-08-23	76	0.0061
2023-08-27	77	0.0034
2023-09-02	78	0.0202
2023-09-04	79	0.0167
2023-09-08	80	-0.0051
2023-10-02	81	0.1147
2023-10-06	82	0.0694
2023-10-10	83	0.0365
2023-10-14	85	0.0439
2023-10-18	86	0.0053
2023-10-22	87	0.0227
2023-10-26	88	0.0343
2023-10-30	89	0.0819
2023-11-03	90	0.0625
2023-11-07	91	0.0692
2023-11-13	92	0.0802
2023-11-17	93	0.0372
2023-11-21	94	0.0721
2023-11-25	95	0.002
2023-11-29	96	-0.0047
2023-12-03	97	-0.0181
2023-12-07	98	-0.0316
2023-12-11	99	-0.0426
2023-12-15		-0.0319
2023-12-19		-0.0125
2023-12-22		-0.0384
2023-12-27		-0.0249
2024-01-07	66	-0.0442
2024-01-14	67	-0.0168
2024-01-21	68	-0.0645
2024-01-28	69	-0.0807
2024-02-04	70	-0.1917
2024-02-11	71	-0.0968
2024-02-18	72	-0.1124
2024-02-25	73	-0.0261
2024-03-03	74	-0.014
2024-03-10	75	-0.0401
2024-03-17	76	0.0556
2024-03-24	77	-0.0579
2024-03-31	78	0.027
2024-04-07	79	0.1287
2024-04-14	80	0.0039
2024-04-21	81	0.0896

## Sheet: Extended Data 3b
Dat used to create Extended Data Figure 3
Date	si_Ankerite	si_Siderite
2023-05-20
2023-05-23
2023-05-24 22:34:00
2023-05-26 19:48:00
2023-05-29 23:20:00
2023-06-01 21:18:00
2023-06-03 21:10:00
2023-06-05 20:39:00
2023-06-07 22:00:00
2023-06-10 02:07:00
2023-06-11 22:01:00
2023-06-13 21:51:00
2023-06-15 21:03:00
2023-06-17 21:50:00
2023-06-19 20:51:00	-0.6722	-1.8865
2023-06-21 23:17:00	-0.5878	-1.8369
2023-06-22 23:54:00	-0.3539	-1.7197
2023-06-24 21:54:00	-0.1574	-1.476
2023-06-27 23:35:00	-0.0006	-1.3079
2023-06-29 21:20:00	0.52	-0.8665
2023-07-01 21:20:00	0.6284	-0.6967
2023-07-03 21:40:00	0.893	-0.5335
2023-07-05 21:00:00	0.7364	-0.5862
2023-07-07 21:20:00	0.7828	-0.5895
2023-07-08 21:40:00	0.9214	-0.3872
2023-07-10 22:00:00	0.8916	-0.4325
2023-07-14 22:15:00	0.8583	-0.431
2023-07-18 22:00:00	0.9069	-0.3945
2023-07-22 21:35:00	0.9051	-0.4036
2023-07-26 22:10:00	0.9066	-0.4072
2023-07-30 21:30:00	0.9292	-0.3425
2023-08-03 22:00:00	0.9837	-0.3545
2023-08-07 22:20:00	0.8891	-0.3853
2023-08-11 22:30:00	0.8787	-0.4137
2023-08-15	0.8275	-0.4561
2023-08-19	0.7997	-0.4578
2023-08-23	0.8713	-0.393
2023-08-27	0.8354	-0.4262
2023-09-02	0.8849	-0.3935
2023-09-04	0.8781	-0.3968
2023-09-08	0.8244	-0.4286
2023-10-02	1.1281	-0.2447
2023-10-06	1.0651	-0.2625
2023-10-10	1.0088	-0.2859
2023-10-14	1.041	-0.261
2023-10-18	0.9517	-0.3117
2023-10-22	1.0044	-0.2765
2023-10-26	1.0268	-0.2656
2023-10-30	1.119	-0.221
2023-11-03	1.0801	-0.2405
2023-11-07	1.0438	-0.2836
2023-11-13	1.0481	-0.2902
2023-11-17	0.968	-0.3274
2023-11-21	1.0301	-0.3002
2023-11-25	0.8754	-0.3847
2023-11-29	0.8485	-0.4049
2023-12-03	0.8271	-0.4129
2023-12-07	0.772	-0.4545
2023-12-11	0.7753	-0.4402
2023-12-15	0.7851	-0.4411
2023-12-19	0.8292	-0.4165
2023-12-22	0.7905	-0.4292
2023-12-27	0.8269	-0.4064
2024-01-07	0.8022	-0.4118
2024-01-14	0.7822	-0.4591
2024-01-21	0.7432	-0.4504
2024-01-28	0.7279	-0.4496
2024-02-04	0.5035	-0.5629
2024-02-11	0.6873	-0.4741
2024-02-18	0.6474	-0.4983
2024-02-25	0.8342	-0.3978
2024-03-03	0.957	-0.2871
2024-03-10	0.8107	-0.4074
2024-03-17	1.1138	-0.1999
2024-03-24	0.8888	-0.3115
2024-03-31	1.069	-0.2161
2024-04-07	1.2627	-0.1241
2024-04-14	1.015	-0.247
2024-04-21	1.0675	-0.2802

## Sheet: Extended Data 3c
Dat used to create Extended Data Figure 3
Date	si_Albite	si_Anorthite
2023-05-20	-0.0785	-4.771
2023-05-23	-0.0044	-4.6524
2023-05-24 22:34:00	-0.0172	-4.7318
2023-05-26 19:48:00	0.0717	-4.9411
2023-05-29 23:20:00	-0.3095	-5.3755
2023-06-01 21:18:00	-0.3874	-5.5986
2023-06-03 21:10:00	-0.4241	-5.6948
2023-06-05 20:39:00	-0.3671	-5.6655
2023-06-07 22:00:00	-0.4649	-5.7691
2023-06-10 02:07:00	-0.4271	-5.8127
2023-06-11 22:01:00	-0.5258	-6.0087
2023-06-13 21:51:00	-0.5525	-6.1749
2023-06-15 21:03:00	-0.6381	-6.3258
2023-06-17 21:50:00	-0.7392	-6.5855
2023-06-19 20:51:00	-0.7703	-6.7273
2023-06-21 23:17:00	-0.7571	-6.7857
2023-06-22 23:54:00	-0.763	-6.8148
2023-06-24 21:54:00	-0.7557	-6.8846
2023-06-27 23:35:00	-0.7518	-6.977
2023-06-29 21:20:00	-0.7422	-7.0344
2023-07-01 21:20:00	-0.7364	-7.0956
2023-07-03 21:40:00	-0.7486	-7.1236
2023-07-05 21:00:00	-0.7478	-7.2028
2023-07-07 21:20:00	-0.8164	-7.2427
2023-07-08 21:40:00	-0.8754	-7.3842
2023-07-10 22:00:00	-0.8351	-7.4455
2023-07-14 22:15:00	-0.7714	-7.4306
2023-07-18 22:00:00	-0.778	-7.4805
2023-07-22 21:35:00	-0.7701	-7.5149
2023-07-26 22:10:00	-0.7563	-7.5136
2023-07-30 21:30:00	-0.7922	-7.5966
2023-08-03 22:00:00	-0.7095	-7.4695
2023-08-07 22:20:00	-0.7603	-7.559
2023-08-11 22:30:00	-0.7273	-7.5245
2023-08-15	-0.7387	-7.5188
2023-08-19	-0.7419	-7.5242
2023-08-23	-0.7216	-7.4939
2023-08-27	-0.7229	-7.4805
2023-09-02	-0.6821	-7.4139
2023-09-04	-0.726	-7.4429
2023-09-08	-0.6988	-7.4121
2023-10-02	-0.696	-7.2873
2023-10-06	-0.6784	-7.1916
2023-10-10	-0.7263	-7.2114
2023-10-14	-0.608	-7.1556
2023-10-18	-0.6636	-7.2434
2023-10-22	-0.5747	-7.1463
2023-10-26	-0.543	-7.0985
2023-10-30	-0.5008	-6.9932
2023-11-03	-0.5219	-7.0206
2023-11-07	-0.5025	-6.9623
2023-11-13	-0.4653	-6.9128
2023-11-17	-0.5218	-6.9918
2023-11-21	-0.4542	-6.8913
2023-11-25	-0.5474	-7.034
2023-11-29	-0.6548	-7.1065
2023-12-03	-0.563	-7.0591
2023-12-07	-0.6365	-7.088
2023-12-11	-0.5964	-7.08
2023-12-15	-0.6023	-7.059
2023-12-19	-0.599	-7.0189
2023-12-22	-0.6197	-7.0566
2023-12-27	-0.5506	-6.9925
2024-01-07	-0.4899	-6.9544
2024-01-14	-0.4522	-6.9152
2024-01-21	-0.4881	-6.9483
2024-01-28	-0.5133	-6.968
2024-02-04	-0.6212	-7.174
2024-02-11	-0.5165	-6.9696
2024-02-18	-0.5105	-6.9633
2024-02-25	-0.4204	-6.7739
2024-03-03	-0.3865	-6.7474
2024-03-10	-0.4455	-6.7925
2024-03-17	-0.3636	-6.5896
2024-03-24	-0.4805	-6.7982
2024-03-31	-0.3528	-6.5829
2024-04-07	-0.2441	-6.3763
2024-04-14	-0.3561	-6.585
2024-04-21	-0.3105	-6.4211

## Sheet: Extended Data 3d
Dat used to create Extended Data Figure 3
Date	si_Enstatite	si_Diopside
2023-05-20	-2.2429	-1.5431
2023-05-23	-2.1172	-1.3058
2023-05-24 22:34:00	-2.1597	-1.4281
2023-05-26 19:48:00	-2.2573	-1.7872
2023-05-29 23:20:00	-2.8817	-2.8205
2023-06-01 21:18:00	-3.0807	-3.2578
2023-06-03 21:10:00	-3.2084	-3.489
2023-06-05 20:39:00	-3.2002	-3.4721
2023-06-07 22:00:00	-3.2135	-3.5959
2023-06-10 02:07:00	-3.3342	-3.7603
2023-06-11 22:01:00	-3.5357	-4.1581
2023-06-13 21:51:00	-3.7261	-4.5422
2023-06-15 21:03:00	-3.9145	-4.8863
2023-06-17 21:50:00	-4.1591	-5.3968
2023-06-19 20:51:00	-4.3119	-5.7151
2023-06-21 23:17:00	-4.3654	-5.8437
2023-06-22 23:54:00	-4.3852	-5.8982
2023-06-24 21:54:00	-4.4778	-6.0819
2023-06-27 23:35:00	-4.5477	-6.2693
2023-06-29 21:20:00	-4.6326	-6.4308
2023-07-01 21:20:00	-4.6733	-6.5511
2023-07-03 21:40:00	-4.7175	-6.6231
2023-07-05 21:00:00	-4.7902	-6.797
2023-07-07 21:20:00	-4.9282	-6.9751
2023-07-08 21:40:00	-4.8683	-7.0649
2023-07-10 22:00:00	-5.0183	-7.2847
2023-07-14 22:15:00	-4.9723	-7.2515
2023-07-18 22:00:00	-5.0442	-7.3847
2023-07-22 21:35:00	-5.0455	-7.4242
2023-07-26 22:10:00	-5.0255	-7.4103
2023-07-30 21:30:00	-5.1095	-7.5773
2023-08-03 22:00:00	-4.972	-7.3235
2023-08-07 22:20:00	-5.058	-7.4955
2023-08-11 22:30:00	-5.0275	-7.4376
2023-08-15	-4.9946	-7.3918
2023-08-19	-5.0037	-7.4063
2023-08-23	-4.9691	-7.3449
2023-08-27	-4.9597	-7.3186
2023-09-02	-4.8917	-7.1876
2023-09-04	-4.9174	-7.2278
2023-09-08	-4.8802	-7.167
2023-10-02	-4.6721	-6.8041
2023-10-06	-4.5593	-6.5837
2023-10-10	-4.5884	-6.6482
2023-10-14	-4.5618	-6.5734
2023-10-18	-4.6451	-6.7409
2023-10-22	-4.55	-6.5599
2023-10-26	-4.4952	-6.461
2023-10-30	-4.3878	-6.2445
2023-11-03	-4.4149	-6.2953
2023-11-07	-4.3775	-6.1996
2023-11-13	-4.3345	-6.1108
2023-11-17	-4.4081	-6.2559
2023-11-21	-4.3144	-6.0692
2023-11-25	-4.4567	-6.343
2023-11-29	-4.5239	-6.4469
2023-12-03	-4.4789	-6.3903
2023-12-07	-4.5001	-6.4168
2023-12-11	-4.5022	-6.4229
2023-12-15	-4.4652	-6.3569
2023-12-19	-4.4364	-6.28
2023-12-22	-4.4766	-6.358
2023-12-27	-4.4132	-6.2503
2024-01-07	-4.3904	-6.2083
2024-01-14	-4.4257	-6.197
2024-01-21	-4.4052	-6.2134
2024-01-28	-4.4132	-6.2373
2024-02-04	-4.6173	-6.6436
2024-02-11	-4.4226	-6.2445
2024-02-18	-4.424	-6.2396
2024-02-25	-4.2252	-5.8513
2024-03-03	-4.2231	-5.8265
2024-03-10	-4.2402	-5.8772
2024-03-17	-4.0413	-5.4714
2024-03-24	-4.2443	-5.8792
2024-03-31	-4.0262	-5.4573
2024-04-07	-3.8284	-5.0529
2024-04-14	-4.0356	-5.4651
2024-04-21	-3.8626	-5.1121

## Sheet: Extended Data 3e
Dat used to create Extended Data Figure 3
Date	si_SiO2(am)	si_Chalcedony	si_Quartz
2023-05-20	-0.7444	0.1465	0.3994
2023-05-23	-0.7374	0.1535	0.4064
2023-05-24 22:34:00	-0.7371	0.1539	0.4067
2023-05-26 19:48:00	-0.6847	0.2063	0.4592
2023-05-29 23:20:00	-0.7104	0.1806	0.4335
2023-06-01 21:18:00	-0.6951	0.1958	0.4487
2023-06-03 21:10:00	-0.6878	0.2031	0.456
2023-06-05 20:39:00	-0.6673	0.2237	0.4766
2023-06-07 22:00:00	-0.6603	0.2306	0.4835
2023-06-10 02:07:00	-0.6603	0.2307	0.4836
2023-06-11 22:01:00	-0.66	0.231	0.4839
2023-06-13 21:51:00	-0.6325	0.2585	0.5113
2023-06-15 21:03:00	-0.6277	0.2632	0.5161
2023-06-17 21:50:00	-0.6215	0.2695	0.5224
2023-06-19 20:51:00	-0.5979	0.2931	0.546
2023-06-21 23:17:00	-0.581	0.3099	0.5628
2023-06-22 23:54:00	-0.5755	0.3154	0.5683
2023-06-24 21:54:00	-0.5543	0.3367	0.5896
2023-06-27 23:35:00	-0.5291	0.3618	0.6147
2023-06-29 21:20:00	-0.51	0.381	0.6339
2023-07-01 21:20:00	-0.4917	0.3993	0.6522
2023-07-03 21:40:00	-0.4917	0.3993	0.6522
2023-07-05 21:00:00	-0.4698	0.4212	0.674
2023-07-07 21:20:00	-0.4698	0.4212	0.6741
2023-07-08 21:40:00	-0.4613	0.4296	0.6825
2023-07-10 22:00:00	-0.453	0.4379	0.6908
2023-07-14 22:15:00	-0.4253	0.4657	0.7186
2023-07-18 22:00:00	-0.4139	0.4771	0.73
2023-07-22 21:35:00	-0.4101	0.4808	0.7337
2023-07-26 22:10:00	-0.4028	0.4882	0.7411
2023-07-30 21:30:00	-0.4028	0.4882	0.7411
2023-08-03 22:00:00	-0.392	0.499	0.7519
2023-08-07 22:20:00	-0.3955	0.4954	0.7483
2023-08-11 22:30:00	-0.3884	0.5025	0.7554
2023-08-15	-0.3955	0.4954	0.7483
2023-08-19	-0.3955	0.4954	0.7483
2023-08-23	-0.392	0.499	0.7519
2023-08-27	-0.3955	0.4954	0.7483
2023-09-02	-0.392	0.499	0.7519
2023-09-04	-0.4064	0.4845	0.7374
2023-09-08	-0.3991	0.4918	0.7447
2023-10-02	-0.4291	0.4618	0.7147
2023-10-06	-0.441	0.45	0.7029
2023-10-10	-0.4253	0.4657	0.7186
2023-10-14	-0.4177	0.4733	0.7262
2023-10-18	-0.4215	0.4695	0.7224
2023-10-22	-0.4102	0.4807	0.7336
2023-10-26	-0.4065	0.4844	0.7373
2023-10-30	-0.4102	0.4807	0.7336
2023-11-03	-0.414	0.477	0.7299
2023-11-07	-0.414	0.477	0.7299
2023-11-13	-0.4103	0.4807	0.7336
2023-11-17	-0.4177	0.4732	0.7261
2023-11-21	-0.4103	0.4807	0.7336
2023-11-25	-0.4215	0.4694	0.7223
2023-11-29	-0.4572	0.4337	0.6866
2023-12-03	-0.4215	0.4694	0.7223
2023-12-07	-0.445	0.446	0.6988
2023-12-11	-0.4331	0.4579	0.7108
2023-12-15	-0.441	0.4499	0.7028
2023-12-19	-0.4491	0.4419	0.6948
2023-12-22	-0.449	0.4419	0.6948
2023-12-27	-0.4292	0.4617	0.7146
2024-01-07	-0.4102	0.4807	0.7336
2024-01-14	-0.4178	0.4732	0.7261
2024-01-21	-0.414	0.477	0.7299
2024-01-28	-0.4177	0.4732	0.7261
2024-02-04	-0.4215	0.4695	0.7224
2024-02-11	-0.4215	0.4694	0.7223
2024-02-18	-0.4215	0.4694	0.7223
2024-02-25	-0.4216	0.4694	0.7222
2024-03-03	-0.4178	0.4731	0.726
2024-03-10	-0.4293	0.4617	0.7146
2024-03-17	-0.4333	0.4577	0.7106
2024-03-24	-0.4371	0.4538	0.7067
2024-03-31	-0.4255	0.4655	0.7183
2024-04-07	-0.4256	0.4653	0.7182
2024-04-14	-0.4294	0.4616	0.7145
2024-04-21	-0.4453	0.4457	0.6986

## Sheet: Extended Data 3f
Dat used to create Extended Data Figure 3
Date	si_Montmor-Mg	si_Beidellite-Mg
2023-05-20	2.2938	2.4295
2023-05-23	2.3842	2.4758
2023-05-24 22:34:00	2.3629	2.4695
2023-05-26 19:48:00	2.4939	2.6346
2023-05-29 23:20:00	2.0767	2.436
2023-06-01 21:18:00	2.0253	2.4542
2023-06-03 21:10:00	1.9837	2.4573
2023-06-05 20:39:00	2.0594	2.5301
2023-06-07 22:00:00	2.0765	2.5518
2023-06-10 02:07:00	2.0133	2.5309
2023-06-11 22:01:00	1.9086	2.4968
2023-06-13 21:51:00	1.9041	2.5589
2023-06-15 21:03:00	1.8217	2.5425
2023-06-17 21:50:00	1.7151	2.5214
2023-06-19 20:51:00	1.7169	2.5767
2023-06-21 23:17:00	1.7474	2.6259
2023-06-22 23:54:00	1.7561	2.6415
2023-06-24 21:54:00	1.7812	2.6991
2023-06-27 23:35:00	1.832	2.7744
2023-06-29 21:20:00	1.8539	2.826
2023-07-01 21:20:00	1.8962	2.8825
2023-07-03 21:40:00	1.873	2.8748
2023-07-05 21:00:00	1.9108	2.9381
2023-07-07 21:20:00	1.8384	2.914
2023-07-08 21:40:00	1.8993	2.9538
2023-07-10 22:00:00	1.8493	2.9564
2023-07-14 22:15:00	1.97	3.061
2023-07-18 22:00:00	1.9718	3.088
2023-07-22 21:35:00	1.9841	3.1008
2023-07-26 22:10:00	2.0202	3.1298
2023-07-30 21:30:00	1.9761	3.1152
2023-08-03 22:00:00	2.0858	3.1768
2023-08-07 22:20:00	2.0283	3.1493
2023-08-11 22:30:00	2.069	3.1794
2023-08-15	2.0615	3.1604
2023-08-19	2.0568	3.1588
2023-08-23	2.0874	3.1773
2023-08-27	2.0799	3.1665
2023-09-02	2.128	3.1908
2023-09-04	2.0641	3.136
2023-09-08	2.1091	3.1678
2023-10-02	2.114	3.1
2023-10-06	2.1322	3.0787
2023-10-10	2.1714	3.128
2023-10-14	2.2118	3.1591
2023-10-18	2.1549	3.1314
2023-10-22	2.244	3.1872
2023-10-26	2.2856	3.2096
2023-10-30	2.329	3.2154
2023-11-03	2.3018	3.1977
2023-11-07	2.3214	3.2043
2023-11-13	2.3569	3.2247
2023-11-17	2.2923	3.1859
2023-11-21	2.3675	3.2282
2023-11-25	2.2537	3.1642
2023-11-29	2.0943	3.0283
2023-12-03	2.242	3.1603
2023-12-07	2.1493	3.075
2023-12-11	2.1896	3.116
2023-12-15	2.1815	3.095
2023-12-19	2.1686	3.072
2023-12-22	2.1475	3.065
2023-12-27	2.2497	3.145
2024-01-07	2.3276	3.2149
2024-01-14	2.283	3.1827
2024-01-21	2.3069	3.1994
2024-01-28	2.2896	3.1849
2024-02-04	2.1695	3.1362
2024-02-11	2.2715	3.1701
2024-02-18	2.2707	3.1699
2024-02-25	2.3749	3.2044
2024-03-03	2.3892	3.218
2024-03-10	2.3403	3.1751
2024-03-17	2.4309	3.1961
2024-03-24	2.311	3.1472
2024-03-31	2.4658	3.2257
2024-04-07	2.5693	3.2599
2024-04-14	2.4475	3.2106
2024-04-21	2.4831	3.1857
