# Supplementary material for: CO2 subsurface mineral storage by its co-injection with recirculating water
Source: Nature. 2026 Mar 25;651(8107):954–8. doi: 10.1038/s41586-026-10130-5 (PMC13017520; doi:10.1038/s41586-026-10130-5)
Supplement: Supplementary file 7 — Source Data Extended Data Fig. 4 [file 41586_2026_10130_MOESM7_ESM.xlsx]

## Sheet: Extended Data Fig 4
	Sample	Result	Result
		O18	C13
	J21/01R	-4.63149	-19.6931
	J21/02R	-3.19426	-21.9447
	J21/06 R	-4.73322	-21.582
	J21/09R	-4.66311	-19.8465
	J21/11R	-5.07807	-20.9162
	J1/4	-6.54767	-21.7747
	J2/11	-6.70082	-20.2151
	J4/5	-3.60268	-21.4407
	9-Carb*	-13.8241	-26.7821
	9-A	-15.3392	-11.8504
	9-B	-17.0531	-9.85251
	9-D	-20.3853	-7.59864
	9-E	-19.6453	-9.57843
	9-F	-18.3486	-11.9809
	9-G	-20.0856	-6.62481
	9-H	-13.9855	-22.7001
	9-J	-14.7436	-25.0473
	9-K	-12.3297	-23.3406
	9-L	-16.2307	-23.6689
	9-M	-13.789	-23.705
	9-N	-10.7249	-28.034
	9-O	-11.4309	-26.5643
Typical Standard deviation:
±0.3
87Sr/86Sr ANALYSES
Instrument Used:
Thermal Ionization Mass Spectrometry (TIMS), TI-Box, spectromat, Germany
Standard Used:
NIST-987
