# Supplementary material for: CO2 subsurface mineral storage by its co-injection with recirculating water
Source: Nature. 2026 Mar 25;651(8107):954–8. doi: 10.1038/s41586-026-10130-5 (PMC13017520; doi:10.1038/s41586-026-10130-5)
Supplement: Supplementary file 8 — Source Data Extended Data Fig. 5 [file 41586_2026_10130_MOESM8_ESM.xlsx]

## Sheet: Extended Data Fig 5a
		Date	Measured NaF	Adjusted NaF
		2023-04-04	0	0
		2023-04-10 04:00:00	0	0.0358629
		2023-04-12 20:00:00	0.676082	0.837108
		2023-04-14 20:00:00	3.46685	3.54529
		2023-04-16 08:00:00	6.3938	6.63397
		2023-04-18	11.4665	11.4664
		2023-04-19 14:00:00	15.8148	16.1184
		2023-04-20 20:00:00	20.8136	20.6574
		2023-04-22 07:59:59	25.1556	25.4849
		2023-04-23 04:00:00	28.8433	28.6908
		2023-04-24 20:00:00	34.3652	34.151
		2023-04-26 20:00:00	38.0755	37.9723
		2023-04-28 20:00:00	40.5822	40.5424
		2023-04-30 20:00:00	43.1304	42.9119
		2023-05-02 20:00:00	43.8186	43.6527
		2023-05-04 08:00:00	44.27	43.8584
		2023-05-06 20:00:00	43.0577	42.76
		2023-05-08 19:59:59	43.7919	43.0445
		2023-05-10 20:00:00	42.5922	41.8109
		2023-05-12 20:00:00	42.3163	41.0037
		2023-05-14	40.5616	39.2659
		2023-05-16 20:00:00	40.5747	38.7342
		2023-05-18 20:00:00	39.3896	37.2975
		2023-05-20 20:00:01	38.3512	35.9447
		2023-05-21 20:20:00	38.1916	35.5534
		2023-05-23 20:00:00	37.911	34.9121
		2023-05-24 20:00:00	37.7244	34.4492
		2023-05-26 20:00:00	35.8415	32.5526
		2023-05-28	36.6117	32.8992
		2023-05-30 20:00:00	35.6467	31.4489
		2023-06-01	35.0326	30.6792
		2023-06-02 16:00:00	32.948	29.7434
		2023-06-03	34.6231	29.9716
		2023-06-05 20:00:00	31.9727	27.0694
		2023-06-07 20:00:00	32.1422	26.7846
		2023-06-09 20:00:00	31.6206	26.0697
		2023-06-11 12:00:00	31.2395	25.4272
		2023-06-13 20:00:00	30.1315	24.1476
		2023-06-15 20:00:00	29.4923	23.2595
		2023-06-17 20:00:00	28.5113	22.1316
		2023-06-19 20:00:00	27.7685	21.2271
		2023-06-21 20:00:00	27.4279	20.6589
		2023-06-23 20:00:00	26.5116	19.6531
		2023-06-25 20:00:00	25.8045	18.8157
		2023-06-29 20:00:00	24.8481	17.5136
		2023-07-01 20:00:00	22.9042	15.6578
		2023-07-03 20:00:00	22.0791	14.6575
		2023-07-05 20:00:00	21.0579	13.658
		2023-07-07 20:00:00	21.1497	13.5977
		2023-07-10 20:00:00	20.9829	13.2458
		2023-07-12 20:00:00	19.0129	11.576
		2023-07-14 20:00:00	19.8751	12.0371
		2023-07-16 20:00:00	18.1513	10.5953
		2023-07-20 20:00:00	17.7146	10.0542
		2023-07-22 20:00:00	17.2164	9.73958
		2023-07-24 22:15:00	18.7446	11.0954
		2023-07-26 22:10:00	18.0212	10.5074
		2023-07-30 21:30:00	17.8004	10.3622
		2023-08-03 22:00:00	17.3129	10.0082
		2023-08-11 22:30:00	16.8042	9.76048
		2023-08-15 20:00:00	17.8602	10.8721
		2023-08-17 20:00:00	18.0113	11.0825
		2023-08-19	17.9612	11.0762
		2023-08-21	17.5885	10.7473
		2023-08-23	17.9355	11.1357
		2023-08-25	17.5244	10.7621
		2023-08-27	17.4575	10.7275
		2023-08-29	17.3172	10.6142
		2023-08-31	17.3622	10.68
		2023-09-02	16.4309	9.76294
		2023-09-04	17.1229	10.4638
		2023-09-06	17.0816	10.4268
		2023-09-08	17.1557	10.5021
		2023-09-10	16.7748	10.1196
		2023-10-02	17.6386	10.9734
		2023-10-04	15.4634	8.7914
		2023-10-06	14.8577	8.1774
		2023-10-08	15.3485	8.65906
		2023-10-10	14.9646	8.26474
		2023-10-12	15.4237	8.71199
		2023-10-14	15.3524	8.62807
		2023-10-16	15.2238	8.48802
		2023-10-18	15.5798	8.83443
		2023-10-20	15.3058	8.55375
		2023-10-22	15.3174	8.56227
		2023-10-24	16.0831	9.32918
		2023-10-26	15.348	8.59629
		2023-10-28	15.5792	8.82969
		2023-10-30	15.5443	8.79689
		2023-11-01	15.462	8.71663
		2023-11-03	15.3999	8.65451
		2023-11-05	15.2514	8.50379
		2023-11-07	15.1157	8.36503
		2023-11-09	14.7822	8.02737
		2023-11-13	15.4766	8.70784
		2023-11-17	15.0477	8.2626
		2023-11-21	15.2986	8.49769
		2023-11-25	15.7673	8.95286
		2023-12-03	15.4172	8.57175
		2023-12-07	15.8697	8.99991
		2023-12-11	15.001	8.10099
		2023-12-15	14.807	7.87187
		2023-12-19	14.6956	7.72063
		2023-12-27	14.7973	7.74722
		2023-12-31	14.9595	7.88128
		2024-01-07	15.6683	8.54974
		2024-01-14	15.4147	8.25437
		2024-01-21	15.364	8.13708
		2024-01-28	15.1542	7.84409
		2024-02-04	14.7011	7.30528
		2024-02-11	14.1831	6.70908
		2024-02-18	14.4513	6.91959
		2024-02-25	14.3972	6.83438
		2024-03-03	14.0205	6.44039
		2024-03-10	13.9074	6.3098
		2024-03-17	14.5234	6.909
		2024-03-24	14.6465	7.02047
		2024-03-31	14.257	6.61156
		2024-04-07	14.2054	6.52097
		2024-04-14	14.0767	6.34517
		2024-04-21	13.7896	6.01632

## Sheet: Extended Data Fig 5b
	Date	Measured DIC	Adjusted DIC
	2023-05-31 19:41:00	0.00031275	0.00031275
	2023-06-01 21:18:00	0.00071087	0.00071087
	2023-06-05 20:39:00	0.00089104	0.000890204
	2023-06-07 22:00:00	0.00094731	0.000954274
	2023-06-11 22:01:00	0.0013882	0.00139284
	2023-06-15 21:03:00	0.0020605	0.00206534
	2023-06-19 20:51:00	0.0031862	0.0031888
	2023-06-21 23:17:00	0.0039991	0.00403186
	2023-06-24 21:54:00	0.0059648	0.00594195
	2023-06-27 23:35:00	0.0073564	0.00738448
	2023-07-01 21:20:00	0.010151	0.0101391
	2023-07-05 21:00:00	0.013057	0.0130623
	2023-07-07 21:20:00	0.01554	0.0154999
	2023-07-14 22:15:00	0.022702	0.0226434
	2023-07-18 22:00:00	0.026705	0.0265929
	2023-07-22 21:35:00	0.02949	0.0293344
	2023-07-26 22:10:00	0.030574	0.0304476
	2023-07-30 21:30:00	0.033789	0.0334391
	2023-08-03 22:00:00	0.03096	0.0306981
	2023-08-07 22:20:00	0.031353	0.0309044
	2023-08-11 22:30:00	0.031418	0.0307822
	2023-08-15	0.029626	0.0289686
	2023-08-19	0.028229	0.0273807
	2023-08-23	0.027397	0.0263003
	2023-08-31	0.024341	0.0228274
	2023-09-08 21:00:00	0.022239	0.0201342
	2023-10-02 21:17:00	0.020759	0.0182443
	2023-10-10 20:30:00	0.015387	0.0124516
	2023-10-22	0.014099	0.0106147
	2023-10-30	0.012354	0.00864907
	2023-11-03	0.011942	0.00810866
	2023-11-07	0.010858	0.00703356
	2023-11-13	0.011144	0.00719847
	2023-11-17	0.01062	0.00672296
	2023-11-21	0.010766	0.00683087
	2023-11-25	0.010043	0.00622229
	2023-11-29	0.010523	0.00668831
	2023-12-03	0.010381	0.00663613
	2023-12-07	0.010283	0.00659964
	2023-12-11	0.009876	0.00629891
	2023-12-15	0.0098967	0.00637148
	2023-12-19	0.0095198	0.00609391
	2023-12-23	0.0091634	0.00582953
	2023-12-27	0.0090932	0.00582616
	2023-12-31	0.0089825	0.00578718
	2024-01-07	0.0085941	0.00551397
	2024-01-14	0.0079045	0.00494876
	2024-01-21	0.0080677	0.00516923
	2024-01-28	0.007786	0.00497221
	2024-02-04	0.007834	0.00507321
	2024-02-11	0.0079655	0.00523002
	2024-02-18	0.0068937	0.00424738
	2024-02-25	0.0066078	0.0039889
	2024-03-03	0.0063957	0.00378509
	2024-03-10	0.0047616	0.00227851
	2024-03-17	0.0059666	0.0034306
	2024-03-24	0.0057844	0.00331772
	2024-03-31	0.0056871	0.0032632
	2024-04-07	0.0056429	0.00326236
	2024-04-14	0.0053314	0.00301641
	2024-04-21	0.0052106	0.00295187

## Sheet: Extended Data Fig 5c
	Date	RDT (1/day)	E_SF6_corr		RDT (1/day)	E_SF6_corr
	2023-06-15	0	0		0	0
	2023-06-23 01:57:00	0.143186	0.143177		0.000234116	0.000234103
	2023-06-24 00:51:00	0.21117	0.211187		0.000345274	0.000345303
	2023-06-25 04:17:00	0.322306	0.322305		0.000526988	0.000526986
	2023-06-28	0.479995	0.479984		0.000784818	0.0007848
	2023-06-30 00:17:00	0.599837	0.59984		0.000980766	0.000980772
	2023-07-02 00:37:00	0.683948	0.684169		0.00111829	0.00111865
	2023-07-03 23:57:00	1.09894	1.09952		0.00179683	0.00179778
	2023-07-06 00:37:00	1.16225	1.16349		0.00190034	0.00190237
	2023-07-08 00:37:00	1.50403	1.50616		0.00245918	0.00246266
	2023-07-12 01:32:00	1.72177	1.72712		0.0028152	0.00282394
	2023-07-16 00:47:00	2.37035	2.38176		0.00387565	0.00389431
	2023-07-20 02:02:00	1.95454	1.9757		0.00319578	0.00323038
	2023-08-01 01:32:00	1.60063	1.67739		0.00261713	0.00274263
	2023-08-05 00:17:00	1.32134	1.42238		0.00216047	0.00232567
	2023-08-09 01:27:00	1.89128	2.01707		0.00309236	0.00329802
	2023-08-13 00:27:00	1.57321	1.72139		0.00257229	0.00281457
	2023-11-13 00:11:59	0.79217	1.17096		0.00129524	0.00191459
	2023-11-17 00:17:00	1.22363	1.60721		0.00200071	0.00262788
	2023-11-20 23:37:00	0.654324	1.04233		0.00106986	0.00170427
	2023-11-24 23:42:00	0.66745	1.06008		0.00109132	0.0017333
	2023-11-28 23:42:00	0.733196	1.13038		0.00119882	0.00184823
	2023-12-02 23:17:00	0.965725	1.36694		0.00157901	0.00223502
	2023-12-06 23:42:00	0.784383	1.19036		0.00128251	0.00194631
	2023-12-14 23:57:00	0.614507	1.03004		0.00100475	0.00168417
	2023-12-18 23:42:00	0.661151	1.08011		0.00108102	0.00176604
	2023-12-22 23:46:59	0.769007	1.18987		0.00125737	0.0019455
	2023-12-26 23:57:00	0.825696	1.24996		0.00135006	0.00204375
	2024-02-10 02:57:00	0.79234	1.27944		0.00129552	0.00209196
	2024-02-17 02:57:00	0.751515	1.25073		0.00122877	0.00204501
	2024-02-24 02:57:00	0.755511	1.26735		0.0012353	0.00207219
	2024-03-02 02:57:00	0.598494	1.12206		0.000978571	0.00183464
	2024-03-09 02:57:00	0.576759	1.11131		0.000943034	0.00181706
	2024-03-23 02:57:00	0.707475	1.25776		0.00115676	0.0020565
	2024-03-30 02:57:00	0.630742	1.18673		0.0010313	0.00194037
	2024-04-06 02:57:00	0.352649	0.913876		0.0005766	0.00149424
	2024-04-13 02:57:00	0.323234	0.892434		0.000528505	0.00145918
	2024-04-20 02:57:00	0.447456	1.02175		0.000731615	0.00167061
