# Supplementary material for: CO2 subsurface mineral storage by its co-injection with recirculating water
Source: Nature. 2026 Mar 25;651(8107):954–8. doi: 10.1038/s41586-026-10130-5 (PMC13017520; doi:10.1038/s41586-026-10130-5)
Supplement: Supplementary file 9 — Source Data Extended Data Fig. 6 [file 41586_2026_10130_MOESM9_ESM.xlsx]

## Sheet: Ex data fig 6a
Date	time	Na-F tracer data		time	Single-channel medium
2023-04-04	#REF!	0		0.397546	7.25953e-06	0.0745398
2023-04-10 04:00:00	#REF!	0.0358629		6.36649	0.000174229	1.78896
2023-04-12 20:00:00	#REF!	0.837108		10.8101	0.000965517	9.91379
2023-04-14 20:00:00	#REF!	3.54529		14.478	0.00193829	19.9021
2023-04-16 08:00:00	#REF!	6.63397		20.9288	0.00296189	30.4123
2023-04-18	#REF!	11.4664		24.1351	0.00328131	33.692
2023-04-19 14:00:00	#REF!	16.1184		27.3277	0.00346279	35.5554
2023-04-20 20:00:00	#REF!	20.6574		30.1148	0.00355717	36.5245
2023-04-22 07:59:59	#REF!	25.4849		35.28	0.0036225	37.1953
2023-04-23 04:00:00	#REF!	28.6908		40.4344	0.00357895	36.7481
2023-04-24 20:00:00	#REF!	34.151		45.1862	0.00347731	35.7045
2023-04-26 20:00:00	#REF!	37.9723		53.8905	0.00321597	33.0211
2023-04-28 20:00:00	#REF!	40.5424		60.6127	0.00297641	30.5614
2023-04-30 20:00:00	#REF!	42.9119		71.2939	0.00264247	27.1325
2023-05-02 20:00:00	#REF!	43.6527		85.1396	0.0022069	22.6601
2023-05-04 08:00:00	#REF!	43.8584		95.8243	0.00190926	19.604
2023-05-06 20:00:00	#REF!	42.76		114.828	0.00146642	15.057
2023-05-08 19:59:59	#REF!	43.0445		131.464	0.00116152	11.9263
2023-05-10 20:00:00	#REF!	41.8109		161.586	0.000784029	8.0503
2023-05-12 20:00:00	#REF!	41.0037		189.734	0.000522686	5.36687
2023-05-14	#REF!	39.2659		223.447	0.000341198	3.50337
2023-05-16 20:00:00	#REF!	38.7342		265.099	0.000196007	2.01257
2023-05-18 20:00:00	#REF!	37.2975		304.377	0.000116152	1.19263
2023-05-20 20:00:01	#REF!	35.9447		337.707	8.71143e-05	0.894477
2023-05-21 20:20:00	#REF!	35.5534		365.084	5.08167e-05	0.521779
2023-05-23 20:00:00	#REF!	34.9121
2023-05-24 20:00:00	#REF!	34.4492
2023-05-26 20:00:00	#REF!	32.5526
2023-05-28	#REF!	32.8992
2023-05-30 20:00:00	#REF!	31.4489
2023-06-01	#REF!	30.6792
2023-06-02 16:00:00	#REF!	29.7434
2023-06-03	#REF!	29.9716
2023-06-05 20:00:00	#REF!	27.0694
2023-06-07 20:00:00	#REF!	26.7846
2023-06-09 20:00:00	#REF!	26.0697
2023-06-11 12:00:00	#REF!	25.4272
2023-06-13 20:00:00	#REF!	24.1476
2023-06-15 20:00:00	#REF!	23.2595
2023-06-17 20:00:00	#REF!	22.1316
2023-06-19 20:00:00	#REF!	21.2271
2023-06-21 20:00:00	#REF!	20.6589
2023-06-23 20:00:00	#REF!	19.6531
2023-06-25 20:00:00	#REF!	18.8157
2023-06-29 20:00:00	#REF!	17.5136
2023-07-01 20:00:00	#REF!	15.6578
2023-07-03 20:00:00	#REF!	14.6575
2023-07-05 20:00:00	#REF!	13.658
2023-07-07 20:00:00	#REF!	13.5977
2023-07-10 20:00:00	#REF!	13.2458
2023-07-12 20:00:00	#REF!	11.576
2023-07-14 20:00:00	#REF!	12.0371
2023-07-16 20:00:00	#REF!	10.5953
2023-07-20 20:00:00	#REF!	10.0542
2023-07-22 20:00:00	#REF!	9.73958
2023-07-24 22:15:00	#REF!	11.0954
2023-07-26 22:10:00	#REF!	10.5074
2023-07-30 21:30:00	#REF!	10.3622
2023-08-03 22:00:00	#REF!	10.0082
2023-08-11 22:30:00	#REF!	9.76048
2023-08-15 20:00:00	#REF!	10.8721
2023-08-17 20:00:00	#REF!	11.0825
2023-08-19	#REF!	11.0762
2023-08-21	#REF!	10.7473
2023-08-23	#REF!	11.1357
2023-08-25	#REF!	10.7621
2023-08-27	#REF!	10.7275
2023-08-29	#REF!	10.6142
2023-08-31	#REF!	10.68
2023-09-02	#REF!	9.76294
2023-09-04	#REF!	10.4638
2023-09-06	#REF!	10.4268
2023-09-08	#REF!	10.5021
2023-09-10	#REF!	10.1196
2023-10-02	#REF!	10.9734
2023-10-04	#REF!	8.7914
2023-10-06	#REF!	8.1774
2023-10-08	#REF!	8.65906
2023-10-10	#REF!	8.26474
2023-10-12	#REF!	8.71199
2023-10-14	#REF!	8.62807
2023-10-16	#REF!	8.48802
2023-10-18	#REF!	8.83443
2023-10-20	#REF!	8.55375
2023-10-22	#REF!	8.56227
2023-10-24	#REF!	9.32918
2023-10-26	#REF!	8.59629
2023-10-28	#REF!	8.82969
2023-10-30	#REF!	8.79689
2023-11-01	#REF!	8.71663
2023-11-03	#REF!	8.65451
2023-11-05	#REF!	8.50379
2023-11-07	#REF!	8.36503
2023-11-09	#REF!	8.02737
2023-11-13	#REF!	8.70784
2023-11-17	#REF!	8.2626
2023-11-21	#REF!	8.49769
2023-11-25	#REF!	8.95286
2023-12-03	#REF!	8.57175
2023-12-07	#REF!	8.99991
2023-12-11	#REF!	8.10099
2023-12-15	#REF!	7.87187
2023-12-19	#REF!	7.72063
2023-12-27	#REF!	7.74722
2023-12-31	#REF!	7.88128
2024-01-07	#REF!	8.54974
2024-01-14	#REF!	8.25437
2024-01-21	#REF!	8.13708
2024-01-28	#REF!	7.84409
2024-02-04	#REF!	7.30528
2024-02-11	#REF!	6.70908
2024-02-18	#REF!	6.91959
2024-02-25	#REF!	6.83438
2024-03-03	#REF!	6.44039
2024-03-10	#REF!	6.3098
2024-03-17	#REF!	6.909
2024-03-24	#REF!	7.02047
2024-03-31	#REF!	6.61156
2024-04-07	#REF!	6.52097
2024-04-14	#REF!	6.34517
2024-04-21	#REF!	6.01632

## Sheet: Ex data fig 6b
Date	time	Corrected t	time	Adjusted Na-F	Na-F tracer data		time	Single-channel medium		time	all	Dual-channel media			Medium 1			Medium 2
2023-04-04	0	0	0	0	0		0.397546	7.25953e-06	0.0745398	-0.000540304	3.63306e-06	0.0373037	-0.000540304	3.63306e-06	0.0373037	0	3.63306e-06	0.0373037
2023-04-10 04:00:00	6.16667	6.16667	6.16667	3.49273e-06	0.0358629		6.36649	0.000174229	1.78896	6.34425	7.26612e-06	0.0746075	6.34425	7.26612e-06	0.0746075	7.1385	0	0
2023-04-12 20:00:00	8.83333	8.83333	8.83333	8.1527e-05	0.837108		10.8101	0.000965517	9.91379	8.90043	0.000152589	1.56676	8.90043	0.000152589	1.56676	14.0792	-3.63306e-06	-0.0373037
2023-04-14 20:00:00	10.8333	10.8333	10.8333	0.00034528	3.54529		14.478	0.00193829	19.9021	11.7997	0.000657584	6.75198	11.7997	0.000657584	6.75198	29.3401	4.72298e-05	0.484949
2023-04-16 08:00:00	12.3333	12.3333	12.3333	0.000646091	6.63397		20.9288	0.00296189	30.4123	15.4332	0.00155858	16.0033	15.4332	0.00155858	16.0033	36.8633	0.000127157	1.30563
2023-04-18	14	14	14	0.00111673	11.4664		24.1351	0.00328131	33.692	18.0694	0.00249955	25.665	18.0694	0.00249955	25.665	51.1144	0.000301544	3.09621
2023-04-19 14:00:00	15.5833	15.5833	15.5833	0.00156979	16.1184		27.3277	0.00346279	35.5554	21.1399	0.00318619	32.7153	21.1399	0.00318619	32.7153	69.327	0.000504995	5.18522
2023-04-20 20:00:00	16.8333	16.8333	16.8333	0.00201185	20.6574		30.1148	0.00355717	36.5245	23.8463	0.00365486	37.5276	23.8463	0.00365486	37.5276	96.8582	0.000715713	7.34884
2023-04-22 07:59:59	18.3333	18.3333	18.3333	0.00248201	25.4849		35.28	0.0036225	37.1953	26.3831	0.00393097	40.3626	26.3831	0.00393097	40.3626	125.991	0.000821072	8.43065
2023-04-23 04:00:00	19.1667	19.1667	19.1667	0.00279424	28.6908		40.4344	0.00357895	36.7481	27.75	0.00407266	41.8175	27.5523	0.00406903	41.7802	160.886	0.000850136	8.72907
2023-04-24 20:00:00	20.8333	20.8333	20.8333	0.00332601	34.151		45.1862	0.00347731	35.7045	29.5179	0.00418529	42.974	30.5148	0.00414896	42.6009	202.331	0.000839237	8.61717
2023-04-26 20:00:00	22.8333	22.8333	22.8333	0.00369817	37.9723		53.8905	0.00321597	33.0211	32.4809	0.00426158	43.7573	34.0846	0.00414532	42.5636	254.294	0.000766576	7.87109
2023-04-28 20:00:00	24.8333	24.8333	24.8333	0.00394848	40.5424		60.6127	0.00297641	30.5614	35.8562	0.00423252	43.4589	37.2702	0.00405813	41.6683	336.802	0.000643052	6.60277
2023-04-30 20:00:00	26.8333	26.8333	26.8333	0.00417925	42.9119		71.2939	0.00264247	27.1325	38.4464	0.00414896	42.6009	38.8733	0.0039455	40.5118	368		6.3
2023-05-02 20:00:00	28.8333	28.8333	28.8333	0.00425139	43.6527		85.1396	0.0022069	22.6601	41.4446	0.0039891	40.9595	40.4726	0.00385831	39.6166
2023-05-04 08:00:00	30.3333	30.3333	30.3333	0.00427143	43.8584		95.8243	0.00190926	19.604	45.2445	0.00377112	38.7213	43.0763	0.00368392	37.826
2023-05-06 20:00:00	32.8333	32.8333	32.8333	0.00416446	42.76		114.828	0.00146642	15.057	48.8484	0.0035386	36.3338	46.2835	0.00345141	35.4386
2023-05-08 19:59:59	34.8333	34.8333	34.8333	0.00419216	43.0445		131.464	0.00116152	11.9263	52.8617	0.00321889	33.0511	50.097	0.0031426	32.2678
2023-05-10 20:00:00	36.8333	36.8333	36.8333	0.00407202	41.8109		161.586	0.000784029	8.0503	64.066	0.00254678	26.15	58.9218	0.00247048	25.3665
2023-05-12 20:00:00	38.8333	38.8333	38.8333	0.0039934	41.0037		189.734	0.000522686	5.36687	72.0577	0.00214351	22.0093	65.9317	0.00200182	20.5544
2023-05-14	40	40	40	0.00382416	39.2659		223.447	0.000341198	3.50337	85.2152	0.00167121	17.1597	76.1337	0.00140236	14.3992
2023-05-16 20:00:00	42.8333	42.8333	42.8333	0.00377237	38.7342		265.099	0.000196007	2.01257	90.9915	0.00149682	15.3691	83.7185	0.00106812	10.9673
2023-05-18 20:00:00	44.8333	44.8333	44.8333	0.00363246	37.2975		304.377	0.000116152	1.19263	98.9464	0.0013406	13.7651	89.4998	0.000861035	8.84098
2023-05-20 20:00:01	46.8333	46.8333	46.8333	0.0035007	35.9447		337.707	8.71143e-05	0.894477	110.672	0.00116258	11.9372	98.0593	0.000639419	6.56546
2023-05-21 20:20:00	47.8472	47.8472	47.8472	0.00346259	35.5534		365.084	5.08167e-05	0.521779	127.348	0.00103179	10.5943	110.788	0.000381471	3.91689
2023-05-23 20:00:00	49.8333	49.8333	49.8333	0.00340013	34.9121					153.539	0.000919164	9.43784	128.663	0.000192552	1.9771
2023-05-24 20:00:00	50.8333	50.8333	50.8333	0.00335505	34.4492					187.852	0.000861035	8.84098	147.517	8.35604e-05	0.857986
2023-05-26 20:00:00	52.8333	52.8333	52.8333	0.00317034	32.5526					227.52	0.000799273	8.20682	180.046	2.17984e-05	0.223823
2023-05-28	54	54	54	0.0032041	32.8992					270.954	0.000741144	7.60996	249.055	-3.63306e-06	-0.0373037
2023-05-30 20:00:00	56.8333	56.8333	56.8333	0.00306285	31.4489					307.647	0.000683015	7.0131	301.999	-3.63306e-06	-0.0373037
2023-06-01	58	58	58	0.00298788	30.6792					335.613	0.000639419	6.56546	333.724	3.63306e-06	0.0373037
2023-06-02 16:00:00	59.6667	59.6667	59.6667	0.00289675	29.7434					368		6.3	365		0
2023-06-03	60	60	60	0.00291898	29.9716
2023-06-05 20:00:00	62.8333	62.8333	62.8333	0.00263633	27.0694
2023-06-07 20:00:00	64.8333	64.8333	64.8333	0.00260859	26.7846
2023-06-09 20:00:00	66.8333	66.8333	66.8333	0.00253896	26.0697
2023-06-11 12:00:00	68.5	68.5	68.5	0.00247639	25.4272
2023-06-13 20:00:00	70.8333	70.8333	70.8333	0.00235176	24.1476
2023-06-15 20:00:00	72.8333	72.8333	72.8333	0.00226527	23.2595
2023-06-17 20:00:00	74.8333	74.8333	74.8333	0.00215543	22.1316
2023-06-19 20:00:00	76.8333	76.8333	76.8333	0.00206733	21.2271
2023-06-21 20:00:00	78.8333	78.8333	78.8333	0.002012	20.6589
2023-06-23 20:00:00	80.8333	80.8333	80.8333	0.00191404	19.6531
2023-06-25 20:00:00	82.8333	82.8333	82.8333	0.00183248	18.8157
2023-06-29 20:00:00	86.8333	86.8333	86.8333	0.00170567	17.5136
2023-07-01 20:00:00	88.8333	88.8333	88.8333	0.00152493	15.6578
2023-07-03 20:00:00	90.8333	90.8333	90.8333	0.00142751	14.6575
2023-07-05 20:00:00	92.8333	92.8333	92.8333	0.00133017	13.658
2023-07-07 20:00:00	94.8333	94.8333	94.8333	0.0013243	13.5977
2023-07-10 20:00:00	97.8333	97.8333	97.8333	0.00129003	13.2458
2023-07-12 20:00:00	99.8333	99.8333	99.8333	0.00112741	11.576
2023-07-14 20:00:00	101.833	101.833	101.833	0.00117231	12.0371
2023-07-16 20:00:00	103.833	103.833	103.833	0.00103189	10.5953
2023-07-20 20:00:00	107.833	107.833	107.833	0.000979188	10.0542
2023-07-22 20:00:00	109.833	109.833	109.833	0.00094855	9.73958
2023-07-24 22:15:00	111.927	111.927	111.927	0.00108059	11.0954
2023-07-26 22:10:00	113.924	113.924	113.924	0.00102333	10.5074
2023-07-30 21:30:00	117.896	117.896	117.896	0.00100919	10.3622
2023-08-03 22:00:00	121.917	121.917	121.917	0.000974711	10.0082
2023-08-11 22:30:00	129.938	129.938	129.938	0.000950586	9.76048
2023-08-15 20:00:00	133.833	133.833	133.833	0.00105885	10.8721
2023-08-17 20:00:00	135.833	135.833	135.833	0.00107934	11.0825
2023-08-19	137	137	137	0.00107872	11.0762							y=-0.0147x+11.603
2023-08-21	139	139	139	0.00104669	10.7473
2023-08-23	141	141	141	0.00108452	11.1357
2023-08-25	143	143	143	0.00104814	10.7621
2023-08-27	145	145	145	0.00104477	10.7275
2023-08-29	147	147	147	0.00103373	10.6142
2023-08-31	149	149	149	0.00104014	10.68
2023-09-02	151	151	151	0.000950825	9.76294
2023-09-04	153	153	153	0.00101909	10.4638
2023-09-06	155	155	155	0.00101548	10.4268
2023-09-08	157	157	157	0.00102281	10.5021
2023-09-10	159	159	159	0.000985557	10.1196
2023-10-02	181	163	163	0.00106871	10.9734
2023-10-04	183	165	165	0.000856206	8.7914
2023-10-06	185	167	167	0.000796408	8.1774
2023-10-08	187	169	169	0.000843317	8.65906
2023-10-10	189	171	171	0.000804914	8.26474
2023-10-12	191	173	173	0.000848472	8.71199
2023-10-14	193	175	175	0.000840299	8.62807
2023-10-16	195	177	177	0.000826659	8.48802
2023-10-18	197	179	179	0.000860397	8.83443
2023-10-20	199	181	181	0.000833061	8.55375
2023-10-22	201	183	183	0.000833891	8.56227
2023-10-24	203	185	185	0.000908581	9.32918
2023-10-26	205	187	187	0.000837204	8.59629
2023-10-28	207	189	189	0.000859935	8.82969
2023-10-30	209	191	191	0.000856741	8.79689
2023-11-01	211	193	193	0.000848924	8.71663
2023-11-03	213	195	195	0.000842874	8.65451								12.769e-0.002
2023-11-05	215	197	197	0.000828195	8.50379
2023-11-07	217	199	199	0.000814681	8.36503
2023-11-09	219	201	201	0.000781796	8.02737
2023-11-13	223	205	205	0.000848068	8.70784
2023-11-17	227	209	209	0.000804705	8.2626
2023-11-21	231	213	213	0.000827601	8.49769
2023-11-25	235	217	217	0.000871931	8.95286
2023-12-03	243	225	225	0.000834814	8.57175
2023-12-07	247	229	229	0.000876513	8.99991
2023-12-11	251	233	233	0.000788966	8.10099
2023-12-15	255	237	237	0.000766652	7.87187
2023-12-19	259	241	241	0.000751922	7.72063
2023-12-27	267	249	249	0.000754512	7.74722
2023-12-31	271	253	253	0.000767568	7.88128
2024-01-07	278	260	260	0.00083267	8.54974
2024-01-14	285	267	267	0.000803904	8.25437
2024-01-21	292	274	274	0.000792481	8.13708
2024-01-28	299	281	281	0.000763946	7.84409
2024-02-04	306	288	288	0.000711471	7.30528
2024-02-11	313	295	295	0.000653406	6.70908
2024-02-18	320	302	302	0.000673908	6.91959
2024-02-25	327	309	309	0.000665609	6.83438
2024-03-03	334	316	316	0.000627238	6.44039
2024-03-10	341	323	323	0.00061452	6.3098
2024-03-17	348	330	330	0.000672877	6.909
2024-03-24	355	337	337	0.000683733	7.02047
2024-03-31	362	344	344	0.000643908	6.61156
2024-04-07	369	351	351	0.000635086	6.52097
2024-04-14	376	358	358	0.000617964	6.34517
2024-04-21	383	365	365	0.000585937	6.01632

## Sheet: Ex data fig 6c
Date	time	Corrected t	time	Adjusted Na-F	Na-F tracer data			time	Extrapolation
2023-04-04	0	0	0	0	0			0	0
2023-04-10 04:00:00	6.16667	6.16667	6.16667	3.49273e-06	0.0358629			6.16667	0.0358629
2023-04-12 20:00:00	8.83333	8.83333	8.83333	8.1527e-05	0.837108			8.83333	0.837108
2023-04-14 20:00:00	10.8333	10.8333	10.8333	0.00034528	3.54529			10.8333	3.54529
2023-04-16 08:00:00	12.3333	12.3333	12.3333	0.000646091	6.63397			12.3333	6.63397
2023-04-18	14	14	14	0.00111673	11.4664			14	11.4664
2023-04-19 14:00:00	15.5833	15.5833	15.5833	0.00156979	16.1184			15.5833	16.1184
2023-04-20 20:00:00	16.8333	16.8333	16.8333	0.00201185	20.6574			16.8333	20.6574
2023-04-22 07:59:59	18.3333	18.3333	18.3333	0.00248201	25.4849			18.3333	25.4849
2023-04-23 04:00:00	19.1667	19.1667	19.1667	0.00279424	28.6908			19.1667	28.6908
2023-04-24 20:00:00	20.8333	20.8333	20.8333	0.00332601	34.151			20.8333	34.151
2023-04-26 20:00:00	22.8333	22.8333	22.8333	0.00369817	37.9723			22.8333	37.9723
2023-04-28 20:00:00	24.8333	24.8333	24.8333	0.00394848	40.5424			24.8333	40.5424
2023-04-30 20:00:00	26.8333	26.8333	26.8333	0.00417925	42.9119			26.8333	42.9119
2023-05-02 20:00:00	28.8333	28.8333	28.8333	0.00425139	43.6527			28.8333	43.6527
2023-05-04 08:00:00	30.3333	30.3333	30.3333	0.00427143	43.8584			30.3333	43.8584
2023-05-06 20:00:00	32.8333	32.8333	32.8333	0.00416446	42.76			32.8333	42.76
2023-05-08 19:59:59	34.8333	34.8333	34.8333	0.00419216	43.0445			34.8333	43.0445
2023-05-10 20:00:00	36.8333	36.8333	36.8333	0.00407202	41.8109			36.8333	41.8109
2023-05-12 20:00:00	38.8333	38.8333	38.8333	0.0039934	41.0037			38.8333	41.0037
2023-05-14	40	40	40	0.00382416	39.2659			40	39.2659
2023-05-16 20:00:00	42.8333	42.8333	42.8333	0.00377237	38.7342			42.8333	38.7342
2023-05-18 20:00:00	44.8333	44.8333	44.8333	0.00363246	37.2975			44.8333	37.2975
2023-05-20 20:00:01	46.8333	46.8333	46.8333	0.0035007	35.9447			46.8333	35.9447
2023-05-21 20:20:00	47.8472	47.8472	47.8472	0.00346259	35.5534			47.8472	35.5534
2023-05-23 20:00:00	49.8333	49.8333	49.8333	0.00340013	34.9121			49.8333	34.9121
2023-05-24 20:00:00	50.8333	50.8333	50.8333	0.00335505	34.4492			50.8333	34.4492
2023-05-26 20:00:00	52.8333	52.8333	52.8333	0.00317034	32.5526			52.8333	32.5526
2023-05-28	54	54	54	0.0032041	32.8992			54	32.8992
2023-05-30 20:00:00	56.8333	56.8333	56.8333	0.00306285	31.4489			56.8333	31.4489
2023-06-01	58	58	58	0.00298788	30.6792			58	30.6792
2023-06-02 16:00:00	59.6667	59.6667	59.6667	0.00289675	29.7434			59.6667	29.7434
2023-06-03	60	60	60	0.00291898	29.9716			60	29.9716
2023-06-05 20:00:00	62.8333	62.8333	62.8333	0.00263633	27.0694			62.8333	27.0694
2023-06-07 20:00:00	64.8333	64.8333	64.8333	0.00260859	26.7846			64.8333	26.7846
2023-06-09 20:00:00	66.8333	66.8333	66.8333	0.00253896	26.0697			66.8333	26.0697
2023-06-11 12:00:00	68.5	68.5	68.5	0.00247639	25.4272			68.5	25.4272
2023-06-13 20:00:00	70.8333	70.8333	70.8333	0.00235176	24.1476			70.8333	24.1476
2023-06-15 20:00:00	72.8333	72.8333	72.8333	0.00226527	23.2595			72.8333	23.2595
2023-06-17 20:00:00	74.8333	74.8333	74.8333	0.00215543	22.1316			74.8333	22.1316
2023-06-19 20:00:00	76.8333	76.8333	76.8333	0.00206733	21.2271			76.8333	21.2271
2023-06-21 20:00:00	78.8333	78.8333	78.8333	0.002012	20.6589			78.8333	20.6589
2023-06-23 20:00:00	80.8333	80.8333	80.8333	0.00191404	19.6531			80.8333	19.6531
2023-06-25 20:00:00	82.8333	82.8333	82.8333	0.00183248	18.8157			82.8333	18.8157
2023-06-29 20:00:00	86.8333	86.8333	86.8333	0.00170567	17.5136			86.8333	17.5136
2023-07-01 20:00:00	88.8333	88.8333	88.8333	0.00152493	15.6578			88.8333	15.6578
2023-07-03 20:00:00	90.8333	90.8333	90.8333	0.00142751	14.6575			90.8333	14.6575
2023-07-05 20:00:00	92.8333	92.8333	92.8333	0.00133017	13.658			92.8333	13.658
2023-07-07 20:00:00	94.8333	94.8333	94.8333	0.0013243	13.5977			94.8333	13.5977
2023-07-10 20:00:00	97.8333	97.8333	97.8333	0.00129003	13.2458			97.8333	13.2458
2023-07-12 20:00:00	99.8333	99.8333	99.8333	0.00112741	11.576			99.8333	11.576
2023-07-14 20:00:00	101.833	101.833	101.833	0.00117231	12.0371			101.833	12.0371
2023-07-16 20:00:00	103.833	103.833	103.833	0.00103189	10.5953			103.833	10.5953
2023-07-20 20:00:00	107.833	107.833	107.833	0.000979188	10.0542			107.833	10.0542
2023-07-22 20:00:00	109.833	109.833	109.833	0.00094855	9.73958			109.833	9.73958
2023-07-24 22:15:00	111.927	111.927	111.927	0.00108059	11.0954			111.927	11.0954
2023-07-26 22:10:00	113.924	113.924	113.924	0.00102333	10.5074			113.924	10.5074
2023-07-30 21:30:00	117.896	117.896	117.896	0.00100919	10.3622			117.896	10.3622
2023-08-03 22:00:00	121.917	121.917	121.917	0.000974711	10.0082			121.917	10.0082
2023-08-11 22:30:00	129.938	129.938	129.938	0.000950586	9.76048			129.938	9.76048
2023-08-15 20:00:00	133.833	133.833	133.833	0.00105885	10.8721			133.833	10.8721
2023-08-17 20:00:00	135.833	135.833	135.833	0.00107934	11.0825			135.833	11.0825
2023-08-19	137	137	137	0.00107872	11.0762			137	11.0762
2023-08-21	139	139	139	0.00104669	10.7473			139	10.7473
2023-08-23	141	141	141	0.00108452	11.1357			141	11.1357
2023-08-25	143	143	143	0.00104814	10.7621			143	10.7621
2023-08-27	145	145	145	0.00104477	10.7275			145	10.7275
2023-08-29	147	147	147	0.00103373	10.6142			147	10.6142
2023-08-31	149	149	149	0.00104014	10.68			149	10.68
2023-09-02	151	151	151	0.000950825	9.76294			151	9.76294
2023-09-04	153	153	153	0.00101909	10.4638			153	10.4638
2023-09-06	155	155	155	0.00101548	10.4268			155	10.4268
2023-09-08	157	157	157	0.00102281	10.5021			157	10.5021
2023-09-10	159	159	159	0.000985557	10.1196			159	10.1196
2023-10-02	181	163	163	0.00106871	10.9734			163	10.9734
2023-10-04	183	165	165	0.000856206	8.7914			165	8.7914
2023-10-06	185	167	167	0.000796408	8.1774			167	8.1774
2023-10-08	187	169	169	0.000843317	8.65906			169	8.65906
2023-10-10	189	171	171	0.000804914	8.26474			171	8.26474
2023-10-12	191	173	173	0.000848472	8.71199			173	8.71199
2023-10-14	193	175	175	0.000840299	8.62807			175	8.62807
2023-10-16	195	177	177	0.000826659	8.48802			177	8.48802
2023-10-18	197	179	179	0.000860397	8.83443			179	8.83443
2023-10-20	199	181	181	0.000833061	8.55375			181	8.55375
2023-10-22	201	183	183	0.000833891	8.56227			183	8.56227	8.85534
2023-10-24	203	185	185	0.000908581	9.32918			185	9.32918	8.81999
2023-10-26	205	187	187	0.000837204	8.59629			187	8.59629	8.78478
2023-10-28	207	189	189	0.000859935	8.82969			189	8.82969	8.74971
2023-10-30	209	191	191	0.000856741	8.79689			191	8.79689	8.71478
2023-11-01	211	193	193	0.000848924	8.71663			193	8.71663	8.67999
2023-11-03	213	195	195	0.000842874	8.65451			195	8.65451	8.64534
2023-11-05	215	197	197	0.000828195	8.50379			197	8.50379	8.61083
2023-11-07	217	199	199	0.000814681	8.36503			199	8.36503	8.57645
2023-11-09	219	201	201	0.000781796	8.02737			201	8.02737	8.54222
2023-11-13	223	205	205	0.000848068	8.70784			205	8.70784	8.47415
2023-11-17	227	209	209	0.000804705	8.2626			209	8.2626	8.40663
2023-11-21	231	213	213	0.000827601	8.49769			213	8.49769	8.33964
2023-11-25	235	217	217	0.000871931	8.95286			217	8.95286	8.27319
2023-12-03	243	225	225	0.000834814	8.57175			225	8.57175	8.14187
2023-12-07	247	229	229	0.000876513	8.99991			229	8.99991	8.077
2023-12-11	251	233	233	0.000788966	8.10099			233	8.10099	8.01264
2023-12-15	255	237	237	0.000766652	7.87187			237	7.87187	7.9488
2023-12-19	259	241	241	0.000751922	7.72063			241	7.72063	7.88546
2023-12-27	267	249	249	0.000754512	7.74722			249	7.74722	7.7603
2023-12-31	271	253	253	0.000767568	7.88128			253	7.88128	7.69846
2024-01-07	278	260	260	0.00083267	8.54974			260	8.54974	7.59143
2024-01-14	285	267	267	0.000803904	8.25437			267	8.25437	7.48589
2024-01-21	292	274	274	0.000792481	8.13708			274	8.13708	7.38182
2024-01-28	299	281	281	0.000763946	7.84409			281	7.84409	7.2792
2024-02-04	306	288	288	0.000711471	7.30528			288	7.30528	7.178
2024-02-11	313	295	295	0.000653406	6.70908			295	6.70908	7.07821
2024-02-18	320	302	302	0.000673908	6.91959			302	6.91959	6.9798
2024-02-25	327	309	309	0.000665609	6.83438			309	6.83438	6.88276
2024-03-03	334	316	316	0.000627238	6.44039			316	6.44039	6.78708
2024-03-10	341	323	323	0.00061452	6.3098			323	6.3098	6.69272
2024-03-17	348	330	330	0.000672877	6.909			330	6.909	6.59967
2024-03-24	355	337	337	0.000683733	7.02047			337	7.02047	6.50792
2024-03-31	362	344	344	0.000643908	6.61156			344	6.61156	6.41745
2024-04-07	369	351	351	0.000635086	6.52097			351	6.52097	6.32823
2024-04-14	376	358	358	0.000617964	6.34517			358	6.34517	6.24025
2024-04-21	383	365	365	0.000585937	6.01632			365	6.01632	6.1535
								400		5.73748
								450		5.19149
								500		4.69745
								550		4.25043
								600		3.84595
								650		3.47996
								700		3.1488
								750		2.84915
								800		2.57802
								850		2.33269
								900		2.1107
								950		1.90984
								1000		1.7281
